# Supplementary material for: Signature based on metabolic‐related gene pairs can predict overall survival of osteosarcoma patients
Source: Cancer Med. 2021 May 28;10(13):4493–509. doi: 10.1002/cam4.3984 (PMC8267140; doi:10.1002/cam4.3984)
Supplement: Supplementary file 3 — Table S1‐S9 [file CAM4-10-4493-s002.xlsx]

## Sheet: Supplementing Table1
Supplementing Table1: Metabolism-related genes used to construct MRGP.
ASPA
ABAT
ACPP
LALBA
CA5B
PDE1A
GPX6
GSTM5
BHMT
CHST11
AGL
NT5C2
ITPKB
FADS2
PFKFB2
LCMT2
UGT2A1
HADHA
FLAD1
NUDT12
PRPS2
ACAA2
NAGK
PIP5K1A
POLE
ACAA1
PHPT1
OGDH
AMDHD2
HAO1
GNPDA1
FMO5
PPAT
AKR1B10
ALDH2
P4HA3
L2HGDH
GSTA4
ALDH1A1
GFPT1
POLR3D
PDE7B
CHAT
GOT1
HDC
ME1
IDH2
CYP2B6
TREH
GLS
UXS1
DTYMK
ALOX15B
PEMT
SAT2
CYP2E1
CPT1A
INPP5B
CDA
PGD
NAT1
ALAS1
PIK3C2G
RENBP
PFKFB4
MAT2A
CYP4F3
ALDH7A1
ARSA
MMAB
SGPP2
POLE3
GAA
NME2
LTC4S
POLD3
DNMT3L
UGT2B10
GSTA5
LYPLA2
NMNAT3
ACADS
PRPS1L1
PHOSPHO1
PNLIP
ADCY2
POLR2J2
CYP1B1
GSTM2
FECH
POLR3H
DGKH
GBE1
CBR3
PLCD4
MIF
B4GALT2
PDE1C
DHRS9
ACY3
MARS
AFMID
GDA
OXCT1
HPD
SUCLG2
PIK3CG
GUCY1A2
FTCD
PLCB3
PDE1B
AK5
OAT
NANS
POLD1
GANC
TXNRD2
UGT2B7
PRIM1
ODC1
AMY1B
UPP2
AANAT
LCT
APRT
ALAD
NAGS
ADSSL1
POLR3F
CA3
CYP2A6
ZNRD1
HMOX1
SUCLG1
NPR2
HK2
CA8
POLR2J3
UGDH
POLR3C
SMPD2
COMT
BAAT
GBA3
ENTPD1
SDS
AK2
PMM1
MTHFD1
FMO4
HMOX2
ENTPD3
SARDH
AOX1
ACAT1
AKR1C2
PGM2L1
CP
ACHE
ENTPD8
PIK3CD
HAGHL
GMPS
PLA2G3
CS
SMPD3
PAPSS2
PDE4D
ENPP2
CYP1A1
ACACB
PIP5K1C
SI
HAO2
PIK3C3
MTMR1
UCK2
PAPSS1
PRPS1
CEL
GLUL
FBP1
ACSL4
AMPD2
GPD2
GSTO1
AHCYL1
ACYP2
PTGS1
CYP2F1
MTMR7
GGT1
ITPKA
PDE6A
IPMK
POLR3GL
CYP2C18
ACP2
ACOX3
GUCY2D
CYB5R3
NPL
PGM3
DMGDH
PDE11A
POLD2
ENPP7
GPI
LAP3
GSTO2
DHRS4
KYNU
GCAT
GNPDA2
GPX1
AOC3
HEXB
SYNJ1
CDS1
ACO1
G6PD
AKR1C1
DGKQ
NOS3
PFKP
TAT
PLA2G5
UGP2
DCT
DCK
GPX7
POLR1D
EPHX2
ALAS2
METTL6
MCEE
GBA
PAFAH2
AMY2B
ADH6
MAT1A
ASL
CKMT1B
CES1
UGT1A4
GUK1
GPD1
RRM2B
CYP2S1
POLR2J
SULT1A3
CHPT1
B4GALT6
POLR2G
UGT1A6
PNMT
GNPAT
ACACA
AMPD1
NOS1
POLR2E
ATIC
HIBCH
TBXAS1
GMPPA
DUT
PFAS
RRM2
CHIT1
BPNT1
CAT
SRR
EPRS
CA12
HGD
DGUOK
GSTM3
PGM1
POLR2D
ACSS1
SGPL1
PLCD3
ADCY9
GMPR2
PLA2G2A
SORD
CKM
NANP
PYCR1
NME4
AADAT
AGPS
PIK3CB
CA2
GPX2
NEU4
PYGM
GCK
NUDT5
LIPG
FPGT
ALDH9A1
CYB5R1
AK3
WARS
UGT2A3
GUSB
HMGCL
MDH2
NNT
DGAT2
SHMT2
NEU3
ALDH3A2
DNMT3A
CA4
AGMAT
CDIPT
HAGH
PLA2G2F
NT5C1B
DBH
ALDH3B2
POLR2L
CA5A
MGAM
AKR1A1
NT5M
ACO2
AACS
CPS1
TAZ
SPTLC1
DAO
AMD1
ADSS
POLR2C
ACSL6
PC
DPYD
ITPA
NMNAT2
MAOB
PRODH
AK1
PPOX
PCCA
CKMT2
NNMT
ENTPD2
INPP4B
GSTA3
HMGCS2
CMAS
PLA2G4A
DPYS
AGPAT2
PTGDS
CYP1A2
ITPK1
HMGCS1
POLR3G
GSTT2
ASNS
ACMSD
GNPNAT1
GPT2
ARG1
FMO2
EPHX1
PLA2G2E
DGKG
DCTD
LDHD
CD38
P4HA1
MTMR6
CYP2C9
LPL
LRAT
ACADVL
ACP1
ASAH1
PNLIPRP2
ACSM3
UGT1A1
PLA2G7
P4HA2
AGPAT3
PNPLA4
POLR1A
SUOX
UROC1
SULT1A2
DHODH
UGT2B4
POLR2F
PDE8B
GMDS
GLO1
ACYP1
MTMR2
OTC
ALOX15
PDHA2
ALLC
ME3
PLCG1
CYP4F2
B4GALT1
BST1
PRODH2
CHDH
TPO
PCK1
FMO1
POLR3A
GLB1
UGT1A7
GPX5
OXCT2
NIT2
ALOX5
MINPP1
SEPHS2
DGKB
PSPH
PDE4B
TPI1
CYP2D6
PCYT2
TK1
PDE10A
DNMT3B
ASAH2
IMPA1
PDE7A
PAFAH1B3
ADI1
XDH
ALDH6A1
RDH10
ALDOA
LDHB
SPHK1
CPT2
PTEN
GPX3
COX10
POLR1B
ALDH3B1
PLA2G4E
PLCB4
LYPLA1
MTHFD2
AMPD3
CPT1B
TYRP1
SULT1A4
GK
GPD1L
ADH1A
RDH16
TYR
INPPL1
PAFAH1B1
PYCR2
MPI
CYP2J2
SHMT1
PLA2G1B
PLD2
OCRL
PTGIS
MDH1
NT5C
GLUD1
FMO3
NME3
G6PC
CDO1
CHST12
ACP6
CTH
DLAT
ENPP6
PFKFB1
GYS2
GSTM1
LDHAL6B
HEXA
CNDP1
ACSS2
ECHS1
OPLAH
SRM
NMNAT1
GCLM
PFKL
PKLR
ENTPD4
AMY2A
GATM
ALOX12B
AMT
SPHK2
RRM1
ANPEP
AKR1C4
RDH12
CHST13
IL4I1
LDHAL6A
GSS
CA6
GALE
POLR1C
PFKM
INPP5E
UGT1A5
SEPHS1
UGT1A8
GAMT
TXNDC12
MGST3
UGT2B11
RDH8
GPT
DGKI
HCCS
PTGS2
ENPP3
ADSL
GOT2
PDE4A
GAD2
NEU2
HK3
OGDHL
PLA2G4B
CYP3A5
PLCB1
RDH11
GLA
NADK
TXNRD1
GNMT
PTDSS2
DGKE
PCK2
POLR2A
ACADM
HAAO
ETNK1
PCYT1A
CDS2
HEMK1
GSTA2
ALDH5A1
DGKA
PISD
PIP5K1B
GSTA1
LCAT
PDE5A
ADCY7
GNE
CA9
PTGES2
SULT2B1
GMPR
HAL
ALDH4A1
PFKFB3
CYP3A7
PNPT1
CTPS2
PMM2
UGT2B15
PYGL
AGPAT1
AOC2
GALK1
ACSL1
GALK2
ALDH1A3
DLD
TDO2
GUCY2F
GYS1
PLCD1
POLR2H
NUDT9
CSAD
AGPAT4
PIK3C2B
CBS
HK1
UROD
NUDT2
AKR1B1
GAD1
DGKZ
AK7
ALDH3A1
DGAT1
G6PC2
MIOX
LIPF
UROS
MLYCD
GLYCTK
GRHPR
PAFAH1B2
ALOX12
UGT2B17
LTA4H
NT5E
POLR2B
CA14
PIPOX
POLR2K
NT5C1A
GAL3ST1
ADCY5
IMPDH1
ENPP1
HNMT
CANT1
ME2
CYP3A43
CHKB
ADH1C
DHDH
ALDOC
SCLY
RPE65
PLCG2
GPX4
INPP4A
CYP3A4
PTDSS1
DHRS4L2
BDH2
NME1-NME2
CYP2A7
MGST1
PTGES
PDE9A
POLR3B
ADH4
CPOX
CA7
ADCY4
AKR1C3
ACP5
ACSL3
ACAT2
GLUD2
HPRT1
EHHADH
ADCY8
UPB1
PDE6B
MTAP
CKB
NADSYN1
PSAT1
CYP4A22
GLS2
PDE2A
ACADL
LCMT1
MTR
ISYNA1
PCYT1B
IMPA2
PYGB
GALT
DGKD
RDH5
FTH1
COX15
IPPK
ADK
ADA
CA13
GLDC
CBR1
KMO
FBP2
ADCY6
PDHA1
UGT8
AMY1A
TPH1
GPAM
NAT2
INPP5A
QPRT
CES2
POLD4
SMPD1
CYP26A1
MAOA
HYI
PCCB
PAICS
SYNJ2
PLA2G6
PLCE1
UMPS
ACSM1
PHGDH
CHKA
UGT1A9
UPP1
PLA2G10
AHCY
PRDX6
PLA2G12B
LDHA
GSR
BLVRB
ENTPD5
TYMS
PGM2
FAH
PDE8A
GFPT2
BLVRA
PDE6D
DEGS1
GSTP1
RFK
PDE6C
UGCG
PDE3A
MPST
SULT1A1
SULT1E1
ADH1B
POLA2
TH
MGLL
GSTZ1
GCLC
CERK
AGXT
CYP26B1
NME7
CAD
PLA2G2D
NME6
PDE3B
CHIA
MGST2
LPGAT1
ENTPD6
ALDH1B1
GSTK1
DEGS2
TK2
SMS
GK2
ALDH1A2
ACY1
ARG2
CA1
TSTA3
PIK3C2A
UAP1
PLD1
UCK1
METTL2B
ASMT
HMBS
ADCY3
POLE4
NME1
MAT2B
CYP2C19
CYP2A13
DDO
GSTM4
ALDOB
PNLIPRP1
ACOX1
PLCB2
PLCZ1
DDC
ETNK2
TPH2
POLR2I
IDH1
DNMT1
SGPP1
GMPPB
CPT1C
CYP26C1
MTHFD1L
NME5
DHRS3
MTHFD2L
GCDH
ACSL5
PDHB
FTMT
ACOT12
UGT1A3
PIK3CA
KHK
NPR1
CKMT1A
LDHC
LIPC
MARS2
UCKL1
GART
SUCLA2
FHIT
APIP
CYP2U1
SPTLC2

## Sheet: Supplementing Table2
Supplementing Table2: Cox univariate regression identified 1118 MRGP associated with the prognosis of osteosarcoma patients
AACS|ALDH1A1
AACS|PLCB4
AACS|PLCD3
AACS|PTGS1
AACS|SHMT1
AADAT|ADA
AADAT|AOC3
AADAT|DCK
AADAT|GMDS
AADAT|PCK2
AADAT|PISD
AADAT|PRIM1
ABAT|PLA2G6
ABAT|XDH
ACAA1|AOC3
ACAA1|CSAD
ACAA1|DGKD
ACAA1|ENTPD3
ACAA1|ETNK1
ACAA1|HMBS
ACAA1|INPP5A
ACAA1|METTL2B
ACAA1|MINPP1
ACAA1|NIT2
ACAA1|PLCB4
ACAA1|PLD2
ACAA1|POLD3
ACAA1|TAZ
ACAA2|AOC3
ACAA2|ITPKB
ACADM|WARS
ACADS|PLCB4
ACADS|PTGIS
ACAT1|BPNT1
ACAT2|PCK2
ACAT2|TBXAS1
ACHE|ENPP3
ACHE|PLA2G10
ACHE|RDH16
ACHE|UGT2A3
ACMSD|CHIA
ACO2|GLB1
ACO2|GSS
ACO2|SMS
ACP1|COMT
ACP1|ISYNA1
ACP2|ADI1
ACP2|ALDH1B1
ACP2|AOC2
ACP2|GNPNAT1
ACP2|LPL
ACP2|ME1
ACP2|POLE4
ACP2|SAT2
ACP6|DNMT3B
ACP6|EPHX2
ACP6|GLUD2
ACP6|IPMK
ACP6|PLA2G6
ACP6|POLR2J3
ACP6|PTGS1
ACPP|CKMT1A
ACSL3|DLAT
ACSL3|MTHFD1L
ACSL3|PFKFB3
ACSL5|DGKH
ACSM3|CYP2J2
ACSM3|ETNK2
ACSS1|ADA
ACSS1|DGKQ
ACSS1|ITPK1
ACSS1|PISD
ACSS1|POLR3H
ACSS2|POLA2
ACSS2|PPOX
ACY3|CA1
ACY3|ENPP6
ACY3|LTC4S
ACYP1|P4HA3
ACYP1|PDE6D
ACYP1|PTGS1
ACYP1|PYGM
ACYP1|RENBP
ACYP1|TDO2
ACYP2|MTHFD2L
ACYP2|PYGM
ADA|AOC3
ADA|BPNT1
ADA|DGKD
ADA|ENTPD3
ADA|GMPPA
ADA|INPP5A
ADA|ISYNA1
ADA|MINPP1
ADA|MPST
ADA|PCYT2
ADA|PLCB4
ADA|PLCD1
ADA|PYCR2
ADA|UCK2
ADCY2|CYP2E1
ADCY2|ETNK2
ADCY4|ALDH1A1
ADCY4|PTGS1
ADCY5|ALDH3B2
ADCY5|ALOX15B
ADCY5|CP
ADCY5|UGT2B15
ADCY6|GMDS
ADCY6|HCCS
ADCY6|NUDT5
ADCY6|PDHB
ADCY6|PLCD3
ADCY6|TK2
ADCY7|CEL
ADCY7|EPHX2
ADCY8|DAO
ADH1C|HAL
ADH6|CKMT2
ADH6|NEU4
ADI1|CBR1
ADI1|GNPDA1
ADK|CAT
ADK|LAP3
ADK|MGST2
ADK|NAGK
ADK|PLCG1
ADK|SPTLC1
ADSS|IDH1
ADSSL1|CEL
AFMID|ALAD
AFMID|ITPK1
AGMAT|GGT1
AGMAT|NAT1
AGMAT|NME6
AGMAT|NMNAT1
AGMAT|P4HA3
AGMAT|RENBP
AGMAT|TDO2
AGPAT1|IMPDH1
AGPAT1|POLR2K
AGPAT1|UAP1
AGPAT2|ME1
AGPAT3|FAH
AGPAT3|INPP5A
AGPAT3|PCCB
AGPAT3|PLD2
AGPAT3|SYNJ2
AGPAT4|MAOB
AGPAT4|PDE7B
AGPAT4|PYGM
AGPAT4|TDO2
AHCY|EPHX1
AK1|IMPA1
AK3|G6PD
AK3|HCCS
AK5|CKMT2
AK7|FTCD
AKR1A1|FADS2
AKR1A1|IMPDH1
AKR1B1|PFKL
AKR1C1|PDE3B
AKR1C2|CYP2J2
AKR1C2|DGAT2
AKR1C2|PIP5K1B
AKR1C2|UGT1A9
AKR1C4|RPE65
ALAD|CHKA
ALAD|CHST11
ALAD|ENTPD3
ALAD|FAH
ALAD|IMPA1
ALAD|NANS
ALAD|PPAT
ALAS1|UAP1
ALAS2|CKMT2
ALAS2|NEU4
ALAS2|UGT2B7
ALDH1A1|ALDH1A3
ALDH1A1|ALDH4A1
ALDH1A1|AOC3
ALDH1A1|CEL
ALDH1A1|CSAD
ALDH1A1|DGKD
ALDH1A1|DGKE
ALDH1A1|DGKQ
ALDH1A1|DHODH
ALDH1A1|EPHX2
ALDH1A1|GALK2
ALDH1A1|GLYCTK
ALDH1A1|GSTZ1
ALDH1A1|GUCY1A2
ALDH1A1|HEMK1
ALDH1A1|KYNU
ALDH1A1|L2HGDH
ALDH1A1|MTMR6
ALDH1A1|PDE4A
ALDH1A1|PDE4D
ALDH1A1|PDE5A
ALDH1A1|PLCG2
ALDH1A1|PLD1
ALDH1A1|PLD2
ALDH1A1|POLR2J2
ALDH1A1|POLR2J3
ALDH1A1|POLR3F
ALDH1A1|SRR
ALDH1A1|SULT1A1
ALDH1A1|SYNJ1
ALDH1A2|CEL
ALDH1A2|CPT1C
ALDH1A2|IPMK
ALDH1A2|KMO
ALDH1A2|SULT1A1
ALDH1A3|CEL
ALDH1B1|POLR2D
ALDH2|DGKD
ALDH2|MINPP1
ALDH2|MTMR6
ALDH2|NPR2
ALDH2|PLD2
ALDH2|POLD3
ALDH3A1|ETNK2
ALDH3A1|FMO1
ALDH3A1|RDH12
ALDH3A2|GLS
ALDH3A2|INPP4A
ALDH3A2|PCCB
ALDH3A2|PLCB3
ALDH3A2|POLE
ALDH3A2|POLR3A
ALDH3A2|TAZ
ALDH3B1|RENBP
ALDH3B1|SGPP1
ALDH3B2|UGT2B7
ALDH4A1|CPOX
ALDH5A1|PIK3CD
ALDH5A1|PLCD3
ALDH6A1|HCCS
ALDOC|ITPKB
ALOX12|CD38
ALOX12|GGT1
ALOX12B|CKMT2
ALOX15|ETNK2
ALOX15|LCT
ALOX15|PLA2G2F
ALOX15|TPH1
ALOX15|UGT2B7
AMD1|PIP5K1C
AMDHD2|MARS2
AMDHD2|PFKFB4
AMDHD2|PYGM
AMPD1|FMO1
AMPD2|GLA
AMPD3|PFKFB2
AMT|GALT
AMT|UPP1
AMY2A|CYP2A6
ANPEP|P4HA2
ANPEP|POLR2K
ANPEP|SEPHS2
AOC2|CBR1
AOC2|RENBP
AOC2|UCK1
AOC3|ARSA
AOC3|BPNT1
AOC3|COMT
AOC3|COX10
AOC3|CTPS2
AOC3|DHRS3
AOC3|DHRS4
AOC3|ETNK1
AOC3|GALE
AOC3|GCLM
AOC3|GLA
AOC3|GMDS
AOC3|GNPDA1
AOC3|HAGH
AOC3|HCCS
AOC3|HMGCL
AOC3|HNMT
AOC3|IMPA1
AOC3|ITPK1
AOC3|ITPKB
AOC3|LPGAT1
AOC3|NADK
AOC3|NPL
AOC3|NUDT5
AOC3|NUDT9
AOC3|PC
AOC3|PCK2
AOC3|PFAS
AOC3|PISD
AOC3|PLA2G4A
AOC3|PLA2G7
AOC3|PLCD1
AOC3|POLD3
AOC3|PRIM1
AOC3|PSPH
AOC3|PTDSS2
AOC3|SUCLG2
AOC3|UCKL1
AOC3|UXS1
AOC3|ZNRD1
APIP|ENTPD3
APIP|MARS2
APIP|NPR1
APIP|PYGM
ARG1|CYP1A1
ARG2|CA13
ARG2|DGKE
ARG2|PDE4A
ARSA|GNPDA1
ARSA|ITPK1
ARSA|PCK2
ASAH2|CKMT2
ASAH2|ENPP3
ASL|GSTM4
ASL|PCCB
ASPA|CPT1B
B4GALT2|TYMS
B4GALT6|BST1
B4GALT6|ETNK2
B4GALT6|GFPT2
B4GALT6|GGT1
B4GALT6|HK3
B4GALT6|IL4I1
B4GALT6|PDE1B
BDH2|GFPT2
BDH2|IMPA1
BHMT|GSTM5
BLVRA|MTHFD2
BST1|DGKI
BST1|GLUD2
CA1|CA14
CA1|DPYS
CA1|NAT2
CA12|NADK
CA12|PIK3CD
CA13|CYP2S1
CA13|PDE1B
CA13|TDO2
CA4|CKMT2
CA4|UGT2B7
CA5B|GFPT2
CA5B|IL4I1
CA5B|PYGM
CA5B|SULT1A1
CA9|RENBP
CAD|GLB1
CAD|IDH1
CAD|PGM1
CAD|WARS
CANT1|PFKFB3
CANT1|UAP1
CAT|DNMT1
CAT|GLS
CAT|MTHFD1
CBR1|LPL
CBR1|ME1
CBR1|SAT2
CBR3|RENBP
CD38|DGKE
CD38|KMO
CD38|MAOB
CD38|POLR3G
CDA|CHKB
CDA|CPT1C
CDA|FHIT
CDA|HAGHL
CDA|MTHFD2L
CDA|OPLAH
CDA|POLR3G
CDO1|UGT2B7
CDS2|INPP4A
CEL|CYP2S1
CEL|FMO5
CEL|GSTO2
CEL|GUCY1A2
CEL|PDE3A
CEL|PDE8B
CERK|ISYNA1
CES1|CKMT1A
CES1|SULT1A1
CES2|POLA2
CES2|SEPHS1
CHDH|CKMT2
CHDH|HAGHL
CHDH|POLR3G
CHIA|GK2
CHIA|RPE65
CHKA|ITPK1
CHKA|PCYT1A
CHKA|PLD2
CHKA|UCKL1
CHPT1|CPT2
CHPT1|HMBS
CHPT1|HMGCL
CHPT1|PIK3CD
CHPT1|PLD2
CHPT1|TK2
CHST11|IMPA1
CHST11|ME1
CHST11|TBXAS1
CKMT1A|DMGDH
CKMT1A|ENPP3
CKMT1A|ETNK2
CKMT1A|HAL
CKMT1A|OGDHL
CKMT1A|UGT2B7
CKMT1B|DEGS2
CKMT1B|DGKG
CKMT1B|ENPP3
CKMT1B|ETNK2
CKMT1B|HMGCS2
CKMT1B|OGDHL
CKMT1B|PDE11A
CKMT1B|PDE1C
CKMT1B|POLR2J2
CKMT1B|SULT2B1
CKMT1B|TYRP1
CKMT1B|UGT1A5
CKMT1B|UGT2B7
CKMT2|CPT1B
CKMT2|CYP1A1
CKMT2|DDO
CKMT2|DGKB
CKMT2|DHDH
CKMT2|DHRS9
CKMT2|ENPP3
CKMT2|FMO2
CKMT2|FTCD
CKMT2|GAL3ST1
CKMT2|GPD1
CKMT2|GPT
CKMT2|GUCY2D
CKMT2|HAGHL
CKMT2|HGD
CKMT2|LCT
CKMT2|LDHD
CKMT2|NME1-NME2
CKMT2|NMNAT2
CKMT2|NMNAT3
CKMT2|PDE11A
CKMT2|PDE6B
CKMT2|PIPOX
CKMT2|PLA2G10
CKMT2|RDH12
CKMT2|RDH16
CKMT2|RDH5
CKMT2|TH
CKMT2|UGT8
CMAS|UAP1
COMT|GMPR2
COMT|GRHPR
COMT|ITPA
COMT|MGST3
COMT|NANS
COMT|PAFAH1B2
COMT|PFKFB3
COMT|SEPHS1
COX10|CSAD
COX10|MINPP1
COX10|RRM2B
COX15|HMGCL
CP|PDE3B
CPOX|GALE
CPOX|GCLM
CPOX|ITPK1
CPS1|FMO4
CPS1|FPGT
CPS1|GATM
CPS1|IMPA2
CPS1|NANP
CPS1|NMNAT1
CPS1|PLCD3
CPS1|SHMT1
CPS1|SRR
CPT1B|DHRS9
CPT1B|ENPP3
CPT1B|HGD
CPT1C|CYP26B1
CPT1C|CYP2S1
CPT1C|GGT1
CPT1C|NAT1
CPT1C|PDE1B
CPT1C|TDO2
CPT2|ENTPD4
CPT2|MTHFD1L
CPT2|PDE8A
CPT2|PLCB3
CS|GSR
CSAD|ENTPD6
CSAD|GALE
CSAD|GCLM
CSAD|HMBS
CSAD|HNMT
CSAD|MGST1
CSAD|PDE3A
CSAD|PLCB2
CSAD|PLCD3
CSAD|POLD3
CSAD|PTGS1
CSAD|TBXAS1
CTH|ME3
CTH|RENBP
CTH|TDO2
CTPS2|ENTPD3
CTPS2|INPP5A
CTPS2|INPP5B
CTPS2|NIT2
CTPS2|PLCB4
CTPS2|PLD2
CYP1A1|FMO1
CYP1B1|SAT2
CYP26B1|PYGM
CYP2A6|CYP3A7
CYP2A6|CYP4A22
CYP2A6|FBP2
CYP2A6|GAD2
CYP2A6|GK2
CYP2A6|GSTA5
CYP2A6|PLA2G3
CYP2A6|RPE65
CYP2A6|TPH2
CYP2A6|TYR
CYP2A6|UGT2B10
CYP2C18|UGT1A4
CYP2C19|FMO1
CYP2E1|FMO1
CYP2J2|HDC
CYP2J2|PLA2G6
CYP2J2|POLR2J2
CYP2S1|DGAT2
CYP2S1|DGKE
CYP2S1|DGKI
CYP2S1|EHHADH
CYP2S1|EPHX2
CYP2S1|FMO2
CYP2S1|GAD1
CYP2S1|GLUD2
CYP2S1|GSTZ1
CYP2S1|HEMK1
CYP2S1|IPMK
CYP2S1|LIPC
CYP2S1|MAOB
CYP2S1|PDE2A
CYP2S1|PDE4B
CYP2S1|PDE8B
CYP2S1|PDE9A
CYP2S1|SULT1A1
CYP2U1|PYGM
CYP2U1|RENBP
CYP3A5|MGST1
CYP3A7|GAD2
CYP4A22|PIK3C2G
CYP4F2|GCK
DAO|NEU4
DBH|GAD2
DBH|GPX5
DBH|PDHA2
DCK|ENTPD3
DCK|IMPA1
DCTD|POLR2E
DDC|MIOX
DDO|FHIT
DDO|NMNAT3
DGAT2|NUDT12
DGKA|DGKH
DGKB|FMO3
DGKD|FBP1
DGKD|GALE
DGKD|GALT
DGKD|GCLM
DGKD|HAGH
DGKD|HMBS
DGKD|HNMT
DGKD|ITPK1
DGKD|NPL
DGKD|PCYT2
DGKD|PDE7A
DGKD|PIK3CD
DGKD|PLCD3
DGKD|PTGS1
DGKG|NME5
DGKI|ETNK2
DGKI|NAT1
DGKI|PDE1B
DGKI|PYGM
DGKQ|P4HA3
DGKQ|PYGM
DGKQ|TDO2
DGKZ|ME1
DGKZ|PFKFB4
DGKZ|PYGM
DHDH|GPT
DHODH|PLCB4
DHODH|TDO2
DHRS3|ENTPD3
DHRS3|ISYNA1
DHRS3|MTHFD2
DHRS3|UAP1
DHRS4L2|PYGM
DHRS9|ETNK2
DHRS9|LIPC
DHRS9|MAOB
DHRS9|NME5
DHRS9|POLR3G
DLAT|IDH1
DLAT|MGST3
DLAT|PGM2
DLAT|SPTLC2
DLD|GLB1
DLD|IDH1
DMGDH|ETNK2
DNMT3A|GFPT2
DNMT3A|MINPP1
DNMT3A|NPL
DNMT3A|TBXAS1
DNMT3B|NPL
DNMT3B|PIK3CD
DNMT3B|PLCD3
DPYD|MGST1
EHHADH|EPHX2
EHHADH|IPMK
EHHADH|PLCB4
EHHADH|PYGM
ENPP1|HNMT
ENPP1|ITPK1
ENPP1|PCK2
ENPP2|POLR2E
ENPP3|GPD1
ENPP3|HPD
ENPP3|NME5
ENPP3|POLR2J2
ENPP3|SULT1A2
ENPP7|LDHC
ENPP7|PKLR
ENTPD1|GPD2
ENTPD1|HIBCH
ENTPD1|PIK3CA
ENTPD3|ENTPD5
ENTPD3|GALE
ENTPD3|GMDS
ENTPD3|GNPDA1
ENTPD3|HCCS
ENTPD3|HYI
ENTPD3|ITPK1
ENTPD3|LPGAT1
ENTPD3|MINPP1
ENTPD3|NADK
ENTPD3|NPR2
ENTPD3|NT5E
ENTPD3|NUDT5
ENTPD3|PC
ENTPD3|PCK2
ENTPD3|PCYT1A
ENTPD3|PCYT2
ENTPD3|PISD
ENTPD3|POLR1B
ENTPD3|POLR1C
ENTPD3|POLR3H
ENTPD3|PRIM1
ENTPD3|PRPS2
ENTPD3|PSPH
ENTPD3|UCK1
ENTPD3|UCKL1
ENTPD5|PLA2G6
ENTPD8|LDHAL6B
EPHX2|GK
EPHX2|HEMK1
EPHX2|L2HGDH
EPHX2|METTL6
EPHX2|PDE3A
EPHX2|PDE7B
EPHX2|PIK3CG
EPHX2|PTGS1
EPHX2|SMPD2
EPHX2|SORD
ETNK1|UCK2
ETNK2|FMO3
ETNK2|FMO5
ETNK2|GDA
ETNK2|GLDC
ETNK2|KMO
ETNK2|LIPC
ETNK2|MAOB
ETNK2|MGAM
ETNK2|PDE2A
ETNK2|PDE6B
ETNK2|PIP5K1B
ETNK2|PLA2G2F
ETNK2|SARDH
FADS2|GSR
FADS2|HPRT1
FADS2|LAP3
FADS2|MDH1
FADS2|OXCT1
FADS2|PAICS
FADS2|PGM1
FADS2|PTDSS1
FADS2|SMS
FADS2|TXNDC12
FADS2|WARS
FAH|HCCS
FAH|ITPK1
FAH|LYPLA1
FAH|PCK2
FAH|PCYT1A
FAH|PLA2G7
FAH|TBXAS1
FBP2|UPP2
FECH|PLD2
FMO1|PLA2G2F
FMO3|GPX2
FMO3|KHK
FMO3|KMO
FMO4|PYGM
FMO5|NAT1
FPGT|GFPT2
FPGT|PLCB4
FTCD|NMNAT2
FTCD|UGT2B11
FTCD|UGT2B7
G6PD|PDHB
GAD1|PDE1B
GAL3ST1|PIK3C2G
GALE|IMPA1
GALE|INPP5B
GALE|METTL2B
GALE|MINPP1
GALE|PLD2
GALK1|NT5C
GALK2|PIK3CD
GALK2|PLCD3
GALT|PLCD3
GATM|PDE4B
GBA|GLB1
GCAT|NUDT2
GCAT|PYGM
GCDH|GCLM
GCDH|HNMT
GCDH|ITPK1
GCDH|NPL
GCLM|ITPK1
GCLM|MTAP
GCLM|PFKFB4
GCLM|POLA2
GCLM|POLR2F
GDA|MAOB
GFPT2|GNPDA2
GFPT2|IMPA1
GFPT2|IPPK
GFPT2|LIPC
GFPT2|METTL6
GFPT2|PC
GGT1|GSTO2
GGT1|MAOB
GK|IPMK
GK|SULT1A1
GLA|NANS
GLA|SEPHS1
GLB1|MARS
GLB1|PAFAH1B1
GLDC|HK3
GLDC|PDE1B
GLYCTK|PLCB4
GLYCTK|PLCD3
GMDS|INPP5A
GMPPA|GNPDA1
GMPPA|HMOX2
GMPPA|PCK2
GMPPA|PRIM1
GMPPB|P4HA3
GMPPB|PYGM
GMPPB|RENBP
GMPR|NAGS
GMPR|P4HA3
GMPR|RENBP
GMPR2|ISYNA1
GMPR2|UCK2
GNE|UCKL1
GNPAT|WARS
GNPDA1|GNPNAT1
GNPDA1|ISYNA1
GNPDA1|POLR3GL
GNPDA1|PYCR2
GNPDA2|LCMT2
GNPDA2|MARS2
GNPDA2|PYGM
GNPDA2|RENBP
GOT2|IMPDH1
GOT2|ITPA
GOT2|MTHFD2
GOT2|POLR2K
GPD1|UGT2B7
GPD1L|MINPP1
GPD1L|NIT2
GPD1L|PIK3CA
GSS|PTGIS
GSS|PYGB
GSTA1|RENBP
GSTA1|UCK1
GSTA2|LTC4S
GSTM4|PLA2G7
GSTO2|HDC
GUK1|NNMT
GYS2|UGT2B7
HAAO|NMNAT1
HAAO|PYGM
HAAO|RENBP
HAGH|IMPA1
HAGH|PFKFB4
HCCS|INPP5A
HCCS|NANS
HEMK1|SULT1A1
HEMK1|TDO2
HIBCH|MGST1
HIBCH|TBXAS1
HK2|IDH1
HK2|NAGK
HK2|SPTLC2
HK3|MAOB
HK3|NEU3
HMBS|METTL2B
HMBS|PIK3CD
HMGCS1|PIP5K1C
HNMT|METTL2B
HNMT|MTAP
HNMT|MTMR6
HNMT|PLD2
HPD|SULT1A2
HYI|MAOB
HYI|MARS2
HYI|NPR1
HYI|PDE7B
HYI|PYGM
HYI|RENBP
IDH1|MTHFD1
IDH1|MTHFD1L
IDH1|NNT
IDH1|PFKFB3
IL4I1|NEU3
IL4I1|PDE6B
IMPA1|ITPK1
IMPA1|PC
IMPA1|PCK2
IMPA1|PCYT2
IMPA1|PIK3CD
IMPA1|PISD
IMPA1|PLA2G7
IMPA1|PRIM1
IMPA1|TBXAS1
IMPA2|MAOB
IMPA2|P4HA3
IMPA2|PYGM
IMPDH1|PAICS
IMPDH1|TXNDC12
INPP4A|NPR2
INPP4A|PLA2G4A
INPP4A|TBXAS1
INPP4A|TK2
INPP5A|SUCLG2
INPP5A|TBXAS1
INPP5B|NPL
INPP5B|PIK3CD
INPP5B|PLA2G7
INPP5B|PLCD3
INPP5B|TBXAS1
INPP5B|TK2
INPP5E|MINPP1
IPMK|METTL6
IPMK|NUDT12
IPMK|PDE2A
IPMK|PDE3A
IPMK|PIK3CG
IPMK|PTGS1
IPMK|TDO2
ISYNA1|NADK
ISYNA1|POLR2C
ITPK1|ME1
ITPK1|MINPP1
ITPK1|NT5E
ITPK1|PCYT2
ITPK1|PDE4A
ITPK1|POLR3D
ITPK1|UCK2
KMO|PDE1B
L2HGDH|PTGS1
L2HGDH|PYGM
L2HGDH|TDO2
LAP3|PFKFB3
LAP3|TXNRD1
LCMT2|MAOB
LCMT2|PTGS1
LCMT2|PYGM
LCMT2|RENBP
LCT|MIOX
LDHAL6B|PRODH2
LIPC|NAT1
LIPC|PDE2A
LIPC|TDO2
LIPG|MGST1
LPL|LYPLA2
LPL|POLR2D
LPL|POLR2I
LYPLA1|UCK2
MAOB|NEU3
MAOB|PDE2A
MAOB|TDO2
MAOB|TH
MARS2|NMNAT1
MARS2|P4HA3
MARS2|PTGS1
MARS2|RENBP
MARS2|TDO2
MCEE|SGPP1
MCEE|UCK1
ME1|PC
ME1|PCK2
ME1|PRIM1
ME1|UCK1
ME2|UCKL1
ME3|PIK3CD
ME3|PLCB2
ME3|PLCD3
ME3|PTGS1
ME3|SHMT1
METTL2B|NPL
METTL2B|NPR2
MGLL|PLCB4
MGST1|PLA2G2A
MGST2|NAGK
MGST2|PCCB
MGST2|PFKM
MGST2|POLR1D
MGST3|MTHFD1L
MGST3|NNT
MGST3|PLCB3
MGST3|UGDH
MINPP1|NPL
MINPP1|PISD
MINPP1|PRIM1
MIOX|PLA2G4E
MLYCD|PFKFB2
MLYCD|PLA2G6
MMAB|PLCB4
MTAP|NPL
MTAP|PLCD3
MTAP|PYGM
MTHFD1L|NAGK
MTHFD1L|PGM2
MTHFD2|PAPSS1
MTHFD2|TXNDC12
MTHFD2|UROD
MTMR2|PFKM
MTMR6|NPL
MTMR7|TREH
NADK|UCK2
NAGK|PLCB3
NAGS|NANP
NAGS|PYGM
NANP|PYGM
NANP|TDO2
NANS|PCYT1A
NANS|UCKL1
NAT1|PDE2A
NEU3|PTGS1
NEU3|PYGM
NEU4|PLA2G12B
NEU4|TREH
NIT2|PIK3CD
NME3|SMPD3
NME5|TH
NME5|UGT1A8
NME6|PYGM
NME6|RENBP
NMNAT1|NOS3
NMNAT1|PYGM
NMNAT2|POLR2J2
NMNAT2|SULT2B1
NNMT|P4HA2
NNT|SPTLC1
NOS1|TPH2
NOS3|RENBP
NOS3|TDO2
NPL|PLCB4
NPL|PLD2
NPL|POLR2J3
NPL|PPOX
NPL|RRM2B
NPL|SYNJ1
NPR1|RENBP
NPR1|RFK
NUDT12|SULT1A1
NUDT5|PIP5K1C
NUDT9|UCK2
OAT|PTDSS1
OAT|SMS
OXCT1|PFKFB3
P4HA3|PYGM
PAFAH2|PFKFB4
PAPSS1|UROD
PC|PYGM
PCCB|TK2
PCK1|PRODH
PCK2|PDE4A
PCK2|UCK2
PCYT2|PFKFB4
PCYT2|PLCB4
PCYT2|TBXAS1
PDE1A|POLR2J2
PDE1B|POLR3G
PDE1B|SULT1A1
PDE3A|PLA2G6
PDE3A|SULT1A1
PDE4A|PLCD3
PDE4B|PFKFB2
PDE4D|TBXAS1
PDE5A|PLCD3
PDE5A|SHMT1
PDE6D|PYGM
PDE7A|PIK3CD
PDE8A|PLA2G4A
PDE9A|PLCD3
PDE9A|SULT1A1
PDHA1|WARS
PFKFB2|PLA2G6
PFKFB3|PIP5K1C
PFKFB3|RRM2
PFKFB3|WARS
PFKFB4|PTGS1
PFKFB4|PYGM
PFKFB4|UPP1
PFKL|PGM1
PFKL|SMS
PFKL|WARS
PGM1|PYGL
PGM2|PGM3
PGM3|PIP5K1C
PIK3C2B|PIK3C3
PIK3C2B|PLCB1
PIK3C2G|TYRP1
PIK3C2G|UGT2B15
PIK3CD|PLA2G6
PIK3CD|PLD1
PIK3CD|PLD2
PIK3CD|POLD3
PIK3CD|SORD
PIK3CG|SULT1A1
PISD|PLCB4
PKLR|UGT2B11
PLA2G2F|UGT2B7
PLA2G4A|PLD2
PLA2G6|PTGS1
PLA2G7|PLCB4
PLA2G7|PLD2
PLCB2|PLCB4
PLCB2|TBXAS1
PLCB3|POLR1A
PLCB3|SGPL1
PLCB4|PLCG2
PLCB4|PTGS1
PLCB4|SMPD2
PLCB4|TBXAS1
PLCB4|TK2
PLCD3|PLCG2
PLCD3|PLD1
PLCD3|PLD2
PLCD3|POLR2J3
PLCD3|RRM2B
PLCD3|SORD
PLCD3|SYNJ1
PLCG1|PYGL
PLD2|TAZ
PLD2|TK2
POLD2|UAP1
POLD3|PTGS1
POLD4|RENBP
POLE|SPTLC2
POLR1B|TBXAS1
POLR1B|TK2
POLR1C|UCK2
POLR1D|UGP2
POLR2C|UAP1
POLR2E|TYMS
POLR2E|UAP1
POLR2G|RDH11
POLR2K|TXNDC12
POLR3A|SPTLC2
POLR3F|PYGM
POLR3F|RENBP
POLR3H|PYGM
PRPS1|UAP1
PRPS2|SEPHS1
PTDSS1|PYGL
PTGIS|SGPP1
PTGS1|ZNRD1
PYGB|UAP1
PYGM|RENBP
PYGM|RFK
PYGM|SRR
PYGM|TDO2
PYGM|ZNRD1
RDH12|SULT1A2
RFK|SMPD2
RRM2|UAP1
SAT2|SGPP1
SAT2|UCK1
SGPP2|XDH
SI|TYR
SMPD1|TYMS
SORD|TK2
SULT1E1|UGT2B7
SYNJ2|TK2
TAZ|TBXAS1
TDO2|ZNRD1
TXNDC12|TYMS
TXNDC12|UAP1

## Sheet: Supplementing Table3
Supplementing Table 3:Differentially expressed genes between molecular subgroups
gene	conMean	treatMean	logFC	pValue	fdr
SIRPA	12.2753	5.35866	-1.19582	1.5183e-10	4.08073e-06
TMTC2	5.31856	13.6274	1.3574	1.66984e-09	1.18192e-05
MMP19	6.32561	1.62874	-1.95745	1.91689e-09	1.18192e-05
MVP	19.8087	8.41976	-1.23428	1.78929e-09	1.18192e-05
THEMIS2	8.16175	3.7648	-1.11631	2.88612e-09	1.29284e-05
LY96	13.9263	6.22546	-1.16156	4.9271e-09	1.4714e-05
PLCB4	2.022	5.17329	1.3553	4.9271e-09	1.4714e-05
ITGAM	3.52163	1.25973	-1.48312	1.38603e-08	2.48349e-05
RASGRP4	1.29632	0.511532	-1.34153	1.38603e-08	2.48349e-05
LPAR5	3.06495	1.16668	-1.39346	1.22099e-08	2.48349e-05
CD82	30.3352	9.37126	-1.69468	1.38603e-08	2.48349e-05
AC090559.1	2.23331	0.900455	-1.31046	1.57227e-08	2.64112e-05
MYL9	96.3204	44.2478	-1.12224	1.67414e-08	2.64682e-05
GLIPR1	7.50893	3.04222	-1.30348	1.89713e-08	2.83273e-05
SLC7A7	6.10828	2.57267	-1.2475	2.28558e-08	3.07148e-05
PLAUR	17.6965	8.81547	-1.00536	2.28558e-08	3.07148e-05
NCKAP1L	4.64901	1.97209	-1.2372	3.30229e-08	4.03435e-05
CSF1	41.0434	15.6877	-1.38752	3.50912e-08	4.10064e-05
ALOX5AP	8.08366	2.90538	-1.47628	4.46699e-08	4.61766e-05							1
CAPG	41.9127	18.0692	-1.21386	4.20646e-08	4.61766e-05
SGMS2	8.74474	26.0772	1.5763	5.03498e-08	4.66638e-05
GALNT14	5.18568	17.4681	1.75211	4.74287e-08	4.66638e-05
VSIG4	14.719	3.78996	-1.95742	5.03498e-08	4.66638e-05
SLC35G1	1.1238	2.40597	1.09823	5.67152e-08	5.05448e-05
NCR3LG1	1.015	3.04356	1.58428	6.01791e-08	5.05448e-05
MEF2C	11.7103	24.35	1.05615	7.61621e-08	5.68614e-05
AC004862.1	0.282338	1.17481	2.05693	7.48787e-08	5.68614e-05
STAB1	19.22	7.09268	-1.4382	8.07496e-08	5.70754e-05
NHEJ1	0.339002	0.718461	1.08361	8.28196e-08	5.70754e-05
ANO5	8.81328	34.4424	1.96643	8.55999e-08	5.75167e-05
SQLE	11.9103	31.6701	1.41091	9.6147e-08	6.02612e-05
SMAD9	2.69193	7.08641	1.39641	1.01874e-07	6.02612e-05
PODN	6.25232	1.72333	-1.8592	1.21074e-07	6.02612e-05
CYTH4	6.99267	2.76532	-1.3384	1.1432e-07	6.02612e-05
FERMT3	16.5339	6.49659	-1.34767	1.07926e-07	6.02612e-05
FCER1G	76.928	29.6965	-1.37321	1.07926e-07	6.02612e-05
FCGR2B	1.04548	0.29795	-1.81103	1.21074e-07	6.02612e-05
ARL11	1.02657	0.422574	-1.28055	1.1432e-07	6.02612e-05
SELPLG	16.549	6.08751	-1.44282	1.1432e-07	6.02612e-05
GNA15	7.37697	2.61762	-1.49477	1.01874e-07	6.02612e-05
MITF	4.2066	1.96666	-1.09691	1.1432e-07	6.02612e-05
PSIP1	9.50076	19.2785	1.02088	1.90588e-07	9.14718e-05
PODNL1	9.38734	2.80486	-1.74279	2.51842e-07	0.000114725
COL11A2	33.3118	104.578	1.65048	2.51842e-07	0.000114725
AC093673.1	8.56214	4.18918	-1.0313	2.6616e-07	0.000119226
TNFRSF12A	45.3911	21.8779	-1.05294	2.81251e-07	0.000121922
C2	8.46008	3.05679	-1.46865	2.97153e-07	0.000122871
NCF4	6.46557	2.64751	-1.28814	2.97153e-07	0.000122871
ARMC4	0.437813	1.38927	1.66594	3.13909e-07	0.000124073
SLCO5A1	0.47707	1.70084	1.83398	3.13909e-07	0.000124073
LRRC25	5.27898	2.06395	-1.35485	3.13909e-07	0.000124073
GAPLINC	1.63147	0.634353	-1.36281	3.31562e-07	0.000129151
ADAMTS14	4.61421	1.59298	-1.53435	3.50157e-07	0.000130711
INSC	11.1008	25.7532	1.21408	3.69741e-07	0.00013613
TYROBP	155.805	56.9167	-1.45282	3.90364e-07	0.000139891
SLC43A2	3.30086	1.48511	-1.15227	4.34938e-07	0.000147973
LILRA6	0.782468	0.308311	-1.34365	4.34938e-07	0.000147973
CGREF1	7.29346	22.963	1.65464	4.59001e-07	0.000152303
PAGE5	32.5749	2.52909	-3.68707	4.83235e-07	0.000154967
PLXDC2	8.01024	3.39209	-1.23967	4.84326e-07	0.000154967
SLC11A1	1.57417	0.602292	-1.38606	5.27231e-07	0.000162878
CD53	20.7858	9.23893	-1.1698	5.68514e-07	0.000167912
ANPEP	51.4843	20.6814	-1.3158	5.68514e-07	0.000167912
SPICE1	1.34059	2.96313	1.14426	5.68514e-07	0.000167912
AC006033.2	0.458664	0.156282	-1.55329	5.86997e-07	0.000171425
COCH	1.41374	7.53451	2.41399	5.99543e-07	0.000171425
ARHGAP9	2.64028	1.16709	-1.17777	6.32177e-07	0.000175165
RHBDL2	11.5113	34.8945	1.59995	6.32177e-07	0.000175165
GNAI1	9.18384	21.6219	1.23533	6.66493e-07	0.000182789
PAGE2	11.8612	3.73267	-1.66797	6.75029e-07	0.00018326
RNASE6	21.3538	8.99302	-1.24762	7.02575e-07	0.000186961
SYDE2	0.878006	1.90154	1.11486	7.02575e-07	0.000186961
AC124798.1	1.342	2.92039	1.12178	7.40507e-07	0.000195124
CSPG5	0.221549	1.20462	2.44288	7.80379e-07	0.00019787
HMOX1	84.8995	23.3129	-1.86463	7.80379e-07	0.00019787
CSF1R	48.4828	19.2699	-1.33112	8.22285e-07	0.000202757
MBP	0.791998	0.356279	-1.15249	8.66321e-07	0.000207894
LILRB4	4.22599	1.5092	-1.48551	8.66321e-07	0.000207894
FAM117B	1.83537	3.70845	1.01474	8.66321e-07	0.000207894
WAS	8.74646	3.49972	-1.32146	9.10482e-07	0.000211446
ACTA2	51.8675	16.0855	-1.68907	9.12591e-07	0.000211446
ACTG2	8.58793	0.856763	-3.32534	9.612e-07	0.000217094
HGF	3.34068	1.21373	-1.46069	9.612e-07	0.000217094
ID2-AS1	0.219894	0.556129	1.33861	9.96225e-07	0.000223004
C1R	31.0131	12.6798	-1.29034	1.01226e-06	0.000223004
LAPTM5	145.607	57.6249	-1.33732	1.01226e-06	0.000223004
TUB	2.59817	5.60631	1.10955	1.06589e-06	0.000227364
FOLR2	37.3735	13.976	-1.41906	1.06589e-06	0.000227364
AL161785.1	2.06142	0.865753	-1.25161	1.04183e-06	0.000227364
PCED1B	1.78751	0.726937	-1.29805	1.1222e-06	0.00023381
PTPN3	1.75828	3.75128	1.09322	1.18134e-06	0.000236946
SPI1	41.7629	15.3842	-1.44078	1.18134e-06	0.000236946
HSD3B7	6.55773	2.33043	-1.4926	1.18134e-06	0.000236946
PARVG	1.80851	0.817539	-1.14545	1.18134e-06	0.000236946
TRPV2	21.702	6.18763	-1.81037	1.24342e-06	0.00024573
CD14	67.8282	21.2411	-1.67503	1.30858e-06	0.000254861
CPE	189.525	534.799	1.49661	1.30858e-06	0.000254861
CCDC71L	4.9829	2.44969	-1.02439	1.37698e-06	0.000262476
VAV1	2.2967	0.970045	-1.24344	1.44876e-06	0.000270405
CD36	4.94571	14.2298	1.52467	1.44876e-06	0.000270405
FCGR1A	2.98731	0.930268	-1.68313	1.44876e-06	0.000270405
P4HA3	6.34522	3.03142	-1.06568	1.52408e-06	0.000279782
POU2F2	2.35856	0.984884	-1.25988	1.60309e-06	0.000279782
C3AR1	8.3518	3.98664	-1.06691	1.60309e-06	0.000279782
CLEC5A	1.75045	0.5826	-1.58715	1.68599e-06	0.000286799
CD163	13.1549	4.27104	-1.62294	1.68599e-06	0.000286799
LAIR1	4.87019	1.96502	-1.30944	1.68599e-06	0.000286799
LINC01705	3.33402	0.468308	-2.83173	1.71383e-06	0.000289702
FAT3	5.63195	16.5395	1.55421	1.77293e-06	0.000294142
KBTBD11	1.25111	3.37488	1.43163	1.77293e-06	0.000294142
PLAU	30.6316	12.3424	-1.3114	1.77293e-06	0.000294142
PCED1B-AS1	1.41456	0.549642	-1.36378	1.86411e-06	0.000301818
RN7SL138P	14.9796	4.51688	-1.7296	1.86411e-06	0.000301818
ADAMTS17	0.645034	2.18949	1.76315	1.95972e-06	0.000313521
AC138207.5	10.3275	3.86997	-1.4161	2.05997e-06	0.000320034
FPR1	2.36439	0.745621	-1.66495	2.05997e-06	0.000320034
AL590764.1	0.566289	0.229887	-1.30062	2.02385e-06	0.000320034
DENND1C	1.3784	0.671811	-1.03687	2.05997e-06	0.000320034
PIK3R5	1.29373	0.593613	-1.12394	2.16506e-06	0.000332517
CA3	31.1632	148.227	2.2499	2.27522e-06	0.000343545
AADAT	3.94207	9.04772	1.1986	2.27522e-06	0.000343545
POSTN	145.367	52.9462	-1.4571	2.39067e-06	0.000353044
FCGR2C	1.12857	0.462818	-1.28598	2.39067e-06	0.000353044
CRYBG1	4.13837	1.95676	-1.08059	2.51165e-06	0.000366878
PTPN7	1.57578	0.684247	-1.20347	2.51165e-06	0.000366878
C5orf46	1.65056	0.129826	-3.6683	2.62774e-06	0.000379772
LPAR3	1.57976	5.56525	1.81674	2.62818e-06	0.000379772
AC009093.1	1.43573	0.519237	-1.46732	2.77122e-06	0.000396181
CDCA7	2.72992	6.17587	1.17778	2.77122e-06	0.000396181
AL592293.2	0.293606	0.791263	1.43027	2.86466e-06	0.000403201
ZDHHC23	0.290526	1.01954	1.81119	2.91033e-06	0.000403201
MYORG	4.48512	10.4586	1.22148	2.91033e-06	0.000403201
ADAP2	8.1831	3.49843	-1.22594	2.91033e-06	0.000403201
PLEKHF1	15.2653	5.64266	-1.43581	3.05603e-06	0.000414833
MRC1	4.80325	2.04523	-1.23175	3.05603e-06	0.000414833
PLS1	0.673309	1.80979	1.42648	3.12287e-06	0.000421775
TRPM2	1.57085	0.682361	-1.20294	3.20862e-06	0.000424818
LTK	1.66253	5.07677	1.61053	3.3684e-06	0.000433169
LPL	11.1879	26.5624	1.24745	3.3684e-06	0.000433169
AC007527.1	0.0928553	0.397876	2.09926	3.31474e-06	0.000433169
SLC8A3	3.3436	13.6516	2.02959	3.3684e-06	0.000433169
MYOM2	1.0106	2.87181	1.50674	3.53568e-06	0.000441993
CACNA2D4	2.36003	0.902753	-1.3864	3.53568e-06	0.000441993
RHPN2	0.816734	2.15115	1.39717	4.08593e-06	0.000499171
EVI2B	11.5094	5.01869	-1.19743	4.08593e-06	0.000499171
LILRB3	0.961336	0.419711	-1.19565	4.30108e-06	0.000520721
CKMT2	0.983083	4.97263	2.33863	4.71647e-06	0.000548764
ITGAX	4.25934	1.97149	-1.11134	4.71647e-06	0.000548764
CD4	30.5151	12.3688	-1.30282	4.71647e-06	0.000548764
CDCP1	2.16857	0.819816	-1.40337	4.71647e-06	0.000548764
AC134312.5	2.75077	0.476468	-2.52938	4.77938e-06	0.000553687
RAMP1	5.33155	14.7239	1.46553	4.94633e-06	0.000568131
AL157400.2	0.0400191	0.211739	2.40353	4.98808e-06	0.000570488
PRSS36	0.781634	0.389403	-1.00523	5.09299e-06	0.000580018
CCL2	7.24184	2.77281	-1.38501	5.18675e-06	0.000580852
C1RL	3.73537	1.84674	-1.01627	5.18675e-06	0.000580852
SLCO2B1	6.22053	2.73635	-1.18479	5.18675e-06	0.000580852
DSE	3.70061	1.81389	-1.02868	5.43818e-06	0.000599025
FCGR2A	12.0946	5.38889	-1.1663	5.43818e-06	0.000599025
SLC9A2	0.311194	0.966021	1.63424	5.51974e-06	0.000605526
ENHO	5.31811	15.7706	1.56826	6.26334e-06	0.000655019
HK3	2.05037	0.907579	-1.17579	6.26334e-06	0.000655019
HCK	7.35523	3.52138	-1.06263	6.56371e-06	0.000681131
VAMP8	39.5774	17.1765	-1.20424	6.87764e-06	0.000705536
CARD11	0.97374	0.459032	-1.08494	6.87764e-06	0.000705536
AC105277.1	1.41844	0.499821	-1.50482	6.87764e-06	0.000705536
AC124067.2	2.82667	0.519239	-2.44463	6.99599e-06	0.000712239
P2RY6	1.39651	0.544987	-1.35753	7.20571e-06	0.000722641
TPD52	1.38783	4.20583	1.59957	7.5485e-06	0.000724575
C1S	22.1599	9.25012	-1.26041	7.5485e-06	0.000724575
CYP2S1	1.17842	0.499358	-1.23871	7.4158e-06	0.000724575
PLEK	8.04902	3.73583	-1.10739	7.5485e-06	0.000724575
AC078925.2	0.0214128	0.193626	3.17673	7.52512e-06	0.000724575
APBB1IP	6.71821	3.09404	-1.11858	7.5485e-06	0.000724575
DDN	1.12224	4.0007	1.83387	7.5485e-06	0.000724575
ITGA11	19.9977	9.06232	-1.14188	7.5485e-06	0.000724575
GPR65	1.27352	0.515961	-1.30349	7.90663e-06	0.000753569
ST6GAL2	3.06331	0.614095	-2.31856	8.67152e-06	0.000806451
SNX20	0.986026	0.396003	-1.31611	8.67152e-06	0.000806451
CHML	2.5861	6.71884	1.37744	8.67152e-06	0.000806451
FAP	10.527	3.887	-1.43737	8.67152e-06	0.000806451
AC090616.1	0.0288404	0.140429	2.28368	8.7584e-06	0.000811723
WDFY4	0.870391	0.399876	-1.12211	9.07963e-06	0.000818903
LINC02593	2.11162	6.25137	1.56582	9.07963e-06	0.000818903
MAGEA11	1.95802	0.705076	-1.47354	8.86721e-06	0.000818903
SSC5D	5.01593	1.60431	-1.64456	9.07963e-06	0.000818903
DLX2	0.999123	4.26813	2.09487	9.5058e-06	0.000843193
LINC01711	3.612	0.788539	-2.19554	9.68404e-06	0.000856178
PSTPIP1	3.59718	1.19989	-1.58396	9.95078e-06	0.000871163
ARHGAP22	2.30907	1.00898	-1.19441	9.95078e-06	0.000871163
PPM1E	0.542777	1.38497	1.35143	1.04153e-05	0.00089722
PANX3	48.2388	217.513	2.17284	1.04153e-05	0.00089722
SFXN2	0.704081	1.45832	1.05049	1.03057e-05	0.00089722
OR8B10P	0.0555191	0.472729	3.08996	1.0863e-05	0.000927109
IL2RA	0.823715	0.244392	-1.75295	1.09003e-05	0.000927109
PHOSPHO1	45.0458	120.995	1.42549	1.09003e-05	0.000927109
COL24A1	4.09981	12.1387	1.56598	1.14064e-05	0.000961035
C14orf180	0.401417	1.34679	1.74636	1.23746e-05	0.00102969
KLHL23	1.05947	2.58247	1.28541	1.24858e-05	0.00103256
AC015819.1	0.423904	0.165308	-1.35858	1.28164e-05	0.00105342
PYCARD	6.74672	3.05003	-1.14536	1.3661e-05	0.00110694
AC079089.1	0.129181	0.522611	2.01634	1.36735e-05	0.00110694
CORO1A	7.19011	3.21647	-1.16054	1.3661e-05	0.00110694
RASSF4	4.85698	2.31228	-1.07074	1.3661e-05	0.00110694
SDC1	40.2773	19.6539	-1.03515	1.3661e-05	0.00110694
JPH1	0.664426	2.65199	1.9969	1.39679e-05	0.00112737
JAG2	6.13553	14.9789	1.28767	1.42868e-05	0.00114282
HTRA3	54.4989	26.9858	-1.01403	1.49396e-05	0.00115715
SLAMF8	5.08183	2.03267	-1.32197	1.49396e-05	0.00115715
TNFSF8	0.960202	0.408392	-1.23338	1.49396e-05	0.00115715
PHETA1	22.0783	10.9694	-1.00914	1.49396e-05	0.00115715
PDE3A	2.16192	0.793463	-1.44608	1.48362e-05	0.00115715
AC009093.2	0.87164	0.295766	-1.55928	1.49396e-05	0.00115715
IRX5	6.07938	15.6142	1.36086	1.56204e-05	0.00119269
DLX1	1.76617	4.50097	1.34961	1.56204e-05	0.00119269
DOK2	6.39107	3.17172	-1.01079	1.56204e-05	0.00119269
NCF1B	0.939	0.343871	-1.44926	1.63302e-05	0.00123636
MUC15	4.89427	1.40941	-1.79601	1.66117e-05	0.00125414
GPR37	0.862011	4.46314	2.37228	1.67153e-05	0.00125842
CSF3R	1.07983	0.455674	-1.24474	1.70704e-05	0.0012674
TP73	0.228077	1.14282	2.32501	1.70704e-05	0.0012674
CTSV	0.277053	0.782134	1.49725	1.70704e-05	0.0012674
AL589843.2	0.624255	1.42821	1.194	1.70704e-05	0.0012674
CD209	5.28298	1.99327	-1.40621	1.7842e-05	0.00130664
AC061961.1	0.0778085	0.932774	3.58353	1.78173e-05	0.00130664
DDX18P3	0.0597191	0.135161	1.17841	1.84482e-05	0.00134719
AC104009.1	0.172487	0.654908	1.9248	1.86087e-05	0.00134719
COL6A2	690.094	341.343	-1.01557	1.94846e-05	0.00138909
LIF	6.54933	1.52563	-2.10194	1.94846e-05	0.00138909
PRSS35	17.0012	48.0036	1.49751	1.94846e-05	0.00138909
ST6GAL2-IT1	0.301519	0.0494237	-2.60898	1.97541e-05	0.00140458
MSC	14.8599	6.95036	-1.09627	2.03582e-05	0.00142491
AL117328.1	0.657783	0.273032	-1.26854	2.01733e-05	0.00142491
VCAM1	11.1219	3.29737	-1.75402	2.03582e-05	0.00142491
AL359399.1	0.739945	1.86438	1.3332	2.1584e-05	0.00150679
HOXD13	4.02593	8.35925	1.05405	2.2217e-05	0.00153899
SFRP4	75.0162	16.6435	-2.17225	2.2217e-05	0.00153899
CASTOR1	1.28681	0.520658	-1.30539	2.25222e-05	0.0015442
CCIN	0.314994	0.131637	-1.25876	2.24082e-05	0.0015442
AC016397.2	0.202921	0.0605132	-1.7456	2.23734e-05	0.0015442
AL354919.2	2.16226	0.761908	-1.50485	2.24827e-05	0.0015442
TREM2	13.4178	5.60655	-1.25897	2.42344e-05	0.00163655
MEF2C-AS1	0.218447	0.506953	1.21457	2.48454e-05	0.00167361
LY86	4.98037	2.16934	-1.199	2.53064e-05	0.00167527
BTK	2.08291	1.03861	-1.00394	2.53064e-05	0.00167527
CASZ1	0.331779	0.751137	1.17885	2.64228e-05	0.00173211
TAGLN	27.7483	9.2892	-1.57877	2.64228e-05	0.00173211
MMP11	23.3014	7.75159	-1.58785	2.64228e-05	0.00173211
KCNMA1-AS1	0.034166	0.113676	1.7343	2.62967e-05	0.00173211
SSX1	22.6398	6.7708	-1.74146	2.7102e-05	0.00177231
AC019257.1	0.0909511	0.582108	2.67812	2.72651e-05	0.00177371
EMILIN3	0.558896	2.62806	2.23335	2.79345e-05	0.00179187
AC078925.3	0.0314489	0.117279	1.89886	2.80952e-05	0.00179789
FAM189A2	0.929983	2.11285	1.18392	3.00559e-05	0.00189627
ITGA3	3.48099	1.73784	-1.0022	3.00559e-05	0.00189627
AGAP7P	0.103611	0.2843	1.45624	3.01904e-05	0.0019003
TCTEX1D1	0.506983	0.194579	-1.38158	3.07816e-05	0.00193298
NCAM1	11.2528	22.747	1.01539	3.13676e-05	0.00195154
GCSAM	0.190162	0.477124	1.32714	3.27328e-05	0.0020178
LYVE1	3.03153	1.10785	-1.45229	3.41537e-05	0.00210057
KBTBD11-OT1	0.0787511	0.547387	2.79719	3.44132e-05	0.00210688
FAM90A2P	0.0344383	0.120661	1.80887	3.44132e-05	0.00210688
SMPD3	7.16669	27.9754	1.96478	3.56321e-05	0.0021521
LILRB2	2.27192	1.057	-1.10394	3.56321e-05	0.0021521
OR8B9P	0.0815468	0.478871	2.55394	3.59619e-05	0.00216715
CD300LB	0.573853	0.258805	-1.14881	3.71704e-05	0.00221024
F13A1	14.0595	5.05761	-1.47501	3.71704e-05	0.00221024
RAC2	33.1681	12.2353	-1.43874	3.71704e-05	0.00221024
MYOSLID	0.868351	0.289413	-1.58515	3.73238e-05	0.00221447
RNASE2	1.86725	0.817008	-1.19249	3.87291e-05	0.0022752
COL13A1	4.9104	13.2316	1.43007	3.87708e-05	0.0022752
AC007750.1	0.436289	0.191816	-1.18556	3.95399e-05	0.00231528
ACTA2-AS1	0.460813	0.177892	-1.37318	4.03001e-05	0.00235466
MYC	26.4351	69.7869	1.4005	4.21671e-05	0.00243203
ZNF705E	0.0429362	0.0889474	1.05076	4.32876e-05	0.00248599
DTNA	1.02761	2.15741	1.07001	4.39679e-05	0.00250366
NGEF	3.30549	6.69757	1.01877	4.39679e-05	0.00250366
IGFBP4	172.292	82.7266	-1.05843	4.39679e-05	0.00250366
HSPA4L	0.745545	2.18451	1.55094	4.51919e-05	0.00256791
PRTG	0.6308	1.74584	1.46866	4.58405e-05	0.00258293
PTPN6	4.92654	2.39616	-1.03985	4.77876e-05	0.0026647
IL10RA	3.70754	1.65799	-1.16103	4.77876e-05	0.0026647
AC073072.1	0.0757723	0.0155605	-2.28378	4.93157e-05	0.00274422
RENBP	11.6643	5.00738	-1.21997	5.19162e-05	0.00284186
AC096631.2	0.209332	0.623413	1.5744	5.14477e-05	0.00284186
NCF1C	2.45057	0.865332	-1.50179	5.19162e-05	0.00284186
PTPRZ1	2.14261	14.5676	2.76532	5.63766e-05	0.00297689
KCNU1	0.0423	0.180247	2.09125	5.60152e-05	0.00297689
INSYN2	0.180479	0.557763	1.62782	5.63766e-05	0.00297689
MLPH	2.2825	0.794097	-1.52322	5.63766e-05	0.00297689
AIM2	5.18094	2.56842	-1.01233	5.87389e-05	0.00307744
DIO3OS	0.119983	0.545566	2.18492	5.95591e-05	0.00311434
MAGEB2	7.86455	0.429834	-4.19351	6.22642e-05	0.00319366
CPNE5	3.84196	12.6337	1.71736	6.37437e-05	0.00320831
RNASE1	143.687	58.6043	-1.29385	6.37437e-05	0.00320831
KCNMA1	1.37846	3.22316	1.22542	6.37437e-05	0.00320831
SUGCT	4.1842	1.90533	-1.13491	6.37437e-05	0.00320831
Z95327.1	0.118662	0.285216	1.2652	6.58493e-05	0.00328022
TMIGD3	2.05409	0.955482	-1.1042	6.63929e-05	0.00328022
AC005274.1	0.175143	1.05743	2.59396	6.63349e-05	0.00328022
LAT2	6.78327	3.30325	-1.03809	6.63929e-05	0.00328022
ADGRD1	1.11854	3.13757	1.48803	6.70819e-05	0.00330212
LINC00941	0.385336	0.176879	-1.12336	6.70379e-05	0.00330212
KCNJ3	0.203723	2.18985	3.42615	6.78619e-05	0.00333442
AL139384.2	0.194653	0.748384	1.94287	6.83475e-05	0.00334604
COL4A4	0.141481	0.514568	1.86276	6.83475e-05	0.00334604
KCNJ5	1.06601	0.493729	-1.11042	6.91447e-05	0.00335452
GRAMD2A	0.34727	0.760005	1.12995	6.91447e-05	0.00335452
IGSF11	0.46106	1.96308	2.09009	6.91447e-05	0.00335452
SMIM25	1.11803	0.431392	-1.37389	6.96242e-05	0.00337169
FUT7	0.201996	0.0783711	-1.36593	7.06176e-05	0.00341365
LINC02104	1.24507	0.258997	-2.26521	7.13041e-05	0.00344065
CYBB	13.8029	5.90411	-1.22518	7.20028e-05	0.00344959
CFI	7.67817	3.20325	-1.26123	7.49709e-05	0.00353507
PTCH1	2.18316	4.66943	1.09683	7.49709e-05	0.00353507
OSMR	15.8301	7.30626	-1.11546	7.49709e-05	0.00353507
AC135048.4	0.433236	0.199224	-1.12076	7.49709e-05	0.00353507
TRIM71	0.171806	0.538729	1.64878	7.63847e-05	0.00358944
AL035446.1	5.56877	2.49681	-1.15728	7.63909e-05	0.00358944
AC130686.1	0.022166	0.0702868	1.66491	7.81445e-05	0.00360874
PTAFR	4.62784	2.20011	-1.07277	7.80529e-05	0.00360874
SASH3	4.19576	1.85159	-1.18017	7.80529e-05	0.00360874
KLHL13	1.11676	3.12837	1.48609	8.12529e-05	0.00367031
AC004936.1	0.441389	4.27318	3.27519	8.01406e-05	0.00367031
LILRB5	1.50415	0.526224	-1.5152	8.12529e-05	0.00367031
CRYAB	13.1019	36.2249	1.4672	8.12529e-05	0.00367031
AC114489.1	0.384789	0.0958526	-2.00518	8.31878e-05	0.00375141
RPL35P6	0.19676	0.455284	1.21033	8.4018e-05	0.00376345
CCDC3	27.5094	55.5926	1.01497	8.4575e-05	0.00376345
TLR7	1.20434	0.541739	-1.15257	8.4575e-05	0.00376345
NID2	22.5109	10.2453	-1.13566	8.4575e-05	0.00376345
GPR84	1.24495	0.534168	-1.22072	8.4575e-05	0.00376345
AC140847.2	0.274849	0.955113	1.79703	8.65699e-05	0.00384585
C5AR1	7.05729	3.33312	-1.08224	8.80234e-05	0.00386399
WNK2	0.243651	0.894203	1.87579	8.80234e-05	0.00386399
HOMER2	3.31649	9.07119	1.45163	8.80234e-05	0.00386399
MYO3A	0.207621	1.58319	2.93081	8.81284e-05	0.00386399
SNAP91	0.0913362	0.553653	2.59972	8.9553e-05	0.00392006
AC093909.3	0.210804	0.780363	1.88824	9.0661e-05	0.00395821
FAM241A	1.41106	2.83085	1.00446	9.16027e-05	0.00395821
NPM1P22	0.0642234	0.175879	1.45341	9.35764e-05	0.004037
REEP1	2.17914	5.57557	1.35536	9.53173e-05	0.00405355
IL17RB	1.22864	2.61025	1.08713	9.52375e-05	0.00405355
ZNF385B	0.572302	2.04015	1.83383	9.53173e-05	0.00405355
IGSF21	5.01464	2.17775	-1.20331	9.53173e-05	0.00405355
CTF1	1.50678	0.646911	-1.21983	9.53173e-05	0.00405355
AL365356.5	1.27132	0.13345	-3.25195	9.84583e-05	0.00417128
LINC01943	0.816577	0.361703	-1.17478	9.9172e-05	0.00417128
KAZALD1	13.6404	32.7922	1.26547	9.87771e-05	0.00417128
RPS3AP35	0.0211766	0.0558474	1.39902	0.000100042	0.0042013
GLRA3	0.732453	1.91201	1.38428	0.000103172	0.00429248
CD300C	5.35397	2.43841	-1.13467	0.000103172	0.00429248
AL133371.2	2.14164	0.910205	-1.23445	0.000105951	0.00440132
MANCR	0.26327	0.0816658	-1.68874	0.000108741	0.00445522
DLX3	20.7065	48.5266	1.22869	0.000111626	0.00453882
ATAD2	8.11227	19.356	1.25461	0.000111626	0.00453882
CPB1	0.586113	0.154497	-1.9236	0.000113732	0.00461748
CSAG1	11.8662	4.97817	-1.25317	0.000114868	0.00464256
VNN1	1.7465	0.768397	-1.18455	0.000116091	0.00467091
GNAT3	0.0952553	0.506487	2.41065	0.000116957	0.00469874
JMJD1C-AS1	1.28633	3.02147	1.23198	0.000118416	0.00475027
CD37	4.10123	1.94544	-1.07596	0.000120721	0.00478559
AP003555.3	0.494136	1.03788	1.07066	0.000119547	0.00478559
APOBR	8.48408	3.56668	-1.25018	0.000125524	0.00491077
SOD3	28.1822	10.3765	-1.44147	0.000125524	0.00491077
ANK2	0.532477	1.88457	1.82345	0.000125524	0.00491077
AC010768.2	0.214089	0.0675868	-1.6634	0.000130078	0.00503234
FMO3	2.5252	0.320661	-2.97728	0.000130503	0.00503234
AC009159.3	0.817702	0.381182	-1.1011	0.000129565	0.00503234
SCG2	2.04008	0.245918	-3.05238	0.00013182	0.00507584
MLC1	5.13091	17.5188	1.77162	0.000135666	0.00514288
MEIS3	3.34393	1.47644	-1.17942	0.000135666	0.00514288
MMP8	0.282289	0.0962816	-1.55184	0.00013831	0.00523573
SIGLEC9	2.02412	1.01112	-1.00133	0.000139188	0.00526156
ZNF469	4.54747	1.71256	-1.40891	0.000146567	0.00547123
IL10	0.504309	0.231082	-1.1259	0.000146567	0.00547123
B3GNT8	1.19714	0.564645	-1.08417	0.000152165	0.00556229
C2orf72	0.203311	0.421216	1.05087	0.000149482	0.00556229
AP003392.4	1.663	3.49086	1.06979	0.000152318	0.00556229
AL133467.2	0.172053	0.0477789	-1.84841	0.000150959	0.00556229
ITGB2	15.7971	7.66251	-1.04377	0.000152318	0.00556229
LINC01605	2.45871	0.816095	-1.59109	0.000152165	0.00556229
LTBP2	9.84073	3.41958	-1.52495	0.000152318	0.00556229
EPHA6	0.109755	0.470703	2.10053	0.000151735	0.00556229
AL133467.4	0.321668	0.0832947	-1.94928	0.000154004	0.00561624
AP003063.1	0.0654638	0.535082	3.03099	0.000154734	0.0056334
ARHGAP44	1.46511	3.94055	1.42739	0.000154894	0.0056334
DNAI1	0.124128	0.299524	1.27085	0.000157622	0.00567204
MAGEC2	4.68265	1.78038	-1.39514	0.000158884	0.0056862
SPN	1.86711	0.931887	-1.00258	0.000164454	0.00580818
C1QA	137.957	48.5192	-1.50759	0.000164454	0.00580818
AC078925.1	0.0419511	0.409584	3.28738	0.000162704	0.00580818
NEUROG2	0.0408894	0.206205	2.33428	0.000165222	0.00582765
SLC36A2	2.74772	7.04812	1.359	0.000170853	0.00593284
CXADR	2.05519	4.36357	1.08624	0.000170853	0.00593284
C1QB	108.446	40.7365	-1.41258	0.000170853	0.00593284
SLC6A2	0.582509	1.3023	1.16071	0.000174248	0.00603513
FCGR1CP	0.880466	0.331826	-1.40784	0.000176314	0.00609098
AC112715.1	1.12605	0.453692	-1.31148	0.000176314	0.00609098
CDH2	18.8076	42.4264	1.17365	0.000177483	0.00609223
CDC14C	0.0380362	0.0896132	1.23634	0.000176817	0.00609223
AOC2	9.70531	32.3351	1.73626	0.000177483	0.00609223
CD33	1.98446	0.932321	-1.08985	0.000177483	0.00609223
IL2RG	5.09453	2.18017	-1.22451	0.000181609	0.00621007
KIAA1549L	1.68208	0.614739	-1.4522	0.000184351	0.00624032
BAIAP2L1	2.97428	1.21518	-1.29137	0.000184351	0.00624032
EFHD1	6.85781	18.0819	1.39872	0.000191466	0.00640053
SATB2	11.4674	25.3383	1.14378	0.000191466	0.00640053
NTN4	4.08446	1.86655	-1.12977	0.000191466	0.00640053
SYTL2	5.17684	10.7243	1.05074	0.000191466	0.00640053
AC004687.1	1.08411	0.467742	-1.21272	0.000191466	0.00640053
CD68	3.92323	1.61182	-1.28335	0.000198266	0.00660577
CCR1	14.9585	7.05966	-1.08329	0.000206465	0.00676727
CAPN14	0.14096	0.295045	1.06565	0.000205307	0.00676727
PVT1	1.89469	4.18711	1.14399	0.000206465	0.00676727
GFRA3	0.122077	0.296997	1.28266	0.000210121	0.0068787
BX537318.2	0.0752277	0.0187026	-2.00802	0.000211311	0.00690087
AL139125.2	0.408147	0.147547	-1.46791	0.000212462	0.00693001
TDO2	2.57634	1.23853	-1.05669	0.000214367	0.00694161
C1QC	170.724	65.4795	-1.38255	0.000214367	0.00694161
SOST	7.68288	93.0242	3.59789	0.000216303	0.00699589
CXCL12	9.61776	4.05964	-1.24435	0.000222548	0.00715481
AL022332.1	0.086366	0.495145	2.51932	0.000225636	0.00723678
LYPD8	0.894002	0.390279	-1.19577	0.000227368	0.00728363
ACVR1C	0.231094	0.552358	1.25713	0.000231018	0.00734802
SQOR	5.61704	2.79408	-1.00744	0.000231018	0.00734802
AC006210.2	0.120466	0.336882	1.48362	0.000231854	0.00735928
MAGEB1	3.5597	0.590455	-2.59186	0.000238169	0.00749388
CD74	410.95	194.853	-1.07658	0.000239786	0.00749388
DLX4	5.8913	15.7394	1.41772	0.000239786	0.00749388
CRTAM	0.918343	0.328705	-1.48224	0.000239786	0.00749388
SERPINE1	18.7362	7.29508	-1.36083	0.000239786	0.00749388
NPM1P33	0.0943979	0.204621	1.11613	0.000243324	0.0075956
HNRNPA1P71	0.0284851	0.119013	2.06284	0.000244487	0.00760604
LINC01517	0.0530766	1.12549	4.40633	0.000244507	0.00760604
SLC1A7	0.26146	0.122187	-1.0975	0.000244196	0.00760604
AC099521.2	0.3136	1.45873	2.21772	0.000251402	0.00773988
SNORC	2.14349	4.55748	1.08828	0.000266266	0.00805633
TRAC	10.8261	5.05263	-1.09941	0.000267975	0.00805633
AIF1	19.2741	9.63293	-1.00062	0.000267975	0.00805633
TNFSF15	1.01163	0.358437	-1.49689	0.000267975	0.00805633
AL139132.1	0.0983404	0.344939	1.81049	0.000276427	0.00829189
FOXN4	0.0269426	0.117766	2.12796	0.000278833	0.00830842
DIO3	0.199128	2.08672	3.38947	0.000281631	0.0083825
NPM1P34	0.0616191	0.354308	2.52355	0.000294364	0.00868454
GLB1L2	0.375964	2.75796	2.87494	0.000295096	0.00869659
GALNT3	2.92285	6.25407	1.09742	0.000299205	0.00872206
SIGLEC1	3.89792	1.61532	-1.27088	0.000299205	0.00872206
AP003063.2	0.0128085	0.131876	3.36401	0.000304045	0.00884396
SLCO6A1	0.131521	0.0629632	-1.06272	0.000304928	0.0088505
MME	12.4239	3.23209	-1.94258	0.000310342	0.00895925
AC004264.2	0.167019	0.0479026	-1.80184	0.000312397	0.00900891
IGHG2	7.35052	2.60794	-1.49494	0.000316938	0.00911053
DNM3-IT1	0.0730851	0.282263	1.94939	0.000318461	0.00914453
SLC2A5	0.885277	0.399916	-1.14643	0.000321861	0.00915412
EZH2P1	0.0846787	0.255797	1.59493	0.000320604	0.00915412
SPATA20P1	3.0778	1.11406	-1.46607	0.000326631	0.0092758
RN7SKP137	0.205449	0.867705	2.07843	0.000328529	0.00931422
LINC01234	0.588181	0.274482	-1.09955	0.000331615	0.00935436
GAPT	0.400955	0.179253	-1.16145	0.000332329	0.00935436
HSPA7	4.00214	1.80044	-1.15242	0.000338098	0.00946568
FAM166B	0.670455	8.08665	3.59233	0.00034366	0.0095699
BSPRY	0.0506787	0.156571	1.62737	0.000345043	0.0095699
AL512330.1	0.0908149	0.4698	2.37105	0.00034996	0.00966687
BUB3P1	0.0638	0.145195	1.18636	0.000350709	0.00967763
RHCG	0.0514915	0.254987	2.30802	0.000354291	0.00976643
LINC01305	0.0271213	0.135513	2.32094	0.000355479	0.00978348
LRP2	0.0276255	0.226155	3.03324	0.000355637	0.00978348
MAOB	1.59212	3.27294	1.03964	0.000358831	0.00979117
Z93019.1	0.0131106	0.0792842	2.5963	0.00035926	0.00979294
PRKAG2-AS1	0.802996	2.25271	1.48819	0.000372001	0.00995844
ANKRD36BP2	0.0466766	0.188171	2.01127	0.000367856	0.00995844
AC018529.2	0.32026	0.129742	-1.30359	0.000372001	0.00995844
AC026310.2	2.10852	0.699729	-1.59136	0.000367636	0.00995844
NPM1P26	0.273491	0.601024	1.13593	0.000374124	0.00997552
TNFRSF11A	4.05018	1.69052	-1.26052	0.000374124	0.00997552
AC125616.1	0.0153553	0.175421	3.51401	0.000373484	0.00997552
AL158819.1	1.0616	0.278092	-1.9326	0.000374867	0.00998543

## Sheet: Supplementing Table4
Supplementing Table 4: Functional enrichment analyses of molecular subgroups
ID	ONTOLOGY	ID	Description	GeneRatio	BgRatio	pvalue	p.adjust	qvalue	geneID	Count
GO:0042119	BP	GO:0042119	neutrophil activation	42/340	498/18670	1.05e-16	2.04e-13	1.61e-13	29108/4311/8673/968/948/7305/27180/64333/6036/3071/963/5777/6518/1536/3684/11025/2207/2213/5724/3689/23601/728/2357/5328/10288/3687/11010/290/53831/3101/9961/719/3903/5329/929/7226/8876/140885/4317/6556/2212/945	42
GO:0050900	BP	GO:0050900	leukocyte migration	42/340	499/18670	1.13e-16	2.04e-13	1.61e-13	29108/2529/1230/7857/7409/1441/3162/6693/9056/55512/6387/3071/5777/6347/3684/56833/2207/5724/3689/80270/728/972/3586/1525/54209/3687/3055/11151/8792/719/6404/7226/140885/6382/5054/7412/1435/9046/5880/199/257144/3675	42
GO:0043312	BP	GO:0043312	neutrophil degranulation	41/340	485/18670	2.3e-16	2.59e-13	2.04e-13	29108/4311/8673/968/948/7305/27180/64333/6036/3071/963/5777/6518/1536/3684/11025/2207/5724/3689/23601/728/2357/5328/10288/3687/11010/290/53831/3101/9961/719/3903/5329/929/7226/8876/140885/4317/6556/2212/945	41
GO:0002283	BP	GO:0002283	neutrophil activation involved in immune response	41/340	488/18670	2.86e-16	2.59e-13	2.04e-13	29108/4311/8673/968/948/7305/27180/64333/6036/3071/963/5777/6518/1536/3684/11025/2207/5724/3689/23601/728/2357/5328/10288/3687/11010/290/53831/3101/9961/719/3903/5329/929/7226/8876/140885/4317/6556/2212/945	41
GO:0002446	BP	GO:0002446	neutrophil mediated immunity	41/340	499/18670	6.21e-16	4.5e-13	3.55e-13	29108/4311/8673/968/948/7305/27180/64333/6036/3071/963/5777/6518/1536/3684/11025/2207/5724/3689/23601/728/2357/5328/10288/3687/11010/290/53831/3101/9961/719/3903/5329/929/7226/8876/140885/4317/6556/2212/945	41
GO:0032944	BP	GO:0032944	regulation of mononuclear cell proliferation	23/340	209/18670	5.48e-12	2.91e-09	2.29e-09	29108/3559/30835/7305/6693/84433/3071/5777/2213/4208/972/3586/10288/920/11151/11326/54440/944/7412/695/1435/5880/199	23
GO:0001819	BP	GO:0001819	positive regulation of cytokine production	34/340	464/18670	5.62e-12	2.91e-09	2.29e-09	29108/9447/948/7305/3162/6693/84433/4155/55540/1536/2207/5724/51284/23601/10631/4023/728/972/3586/23643/54209/10288/116337/3082/920/1436/54440/719/929/56253/4317/5054/6556/199	34
GO:0070661	BP	GO:0070661	leukocyte proliferation	27/340	298/18670	7.72e-12	3.34e-09	2.64e-09	29108/3559/30835/7305/6693/84433/3071/5777/2213/4208/972/3586/54209/10288/920/11151/1436/11326/54440/944/6556/7412/695/1435/5880/199/202309	27
GO:0050867	BP	GO:0050867	positive regulation of cell activation	31/340	394/18670	8.31e-12	3.34e-09	2.64e-09	29108/8673/7409/3559/30835/7305/84433/3071/5777/5341/6347/3684/2207/5724/3689/4208/972/3586/54209/10288/11006/920/11151/54440/8876/140885/4317/3501/7412/695/199	31
GO:0002696	BP	GO:0002696	positive regulation of leukocyte activation	30/340	380/18670	1.68e-11	6.1e-09	4.82e-09	29108/8673/7409/3559/30835/7305/84433/3071/5777/6347/3684/2207/5724/3689/4208/972/3586/54209/10288/11006/920/11151/54440/8876/140885/4317/3501/7412/695/199	30
GO:0070663	BP	GO:0070663	regulation of leukocyte proliferation	23/340	222/18670	1.91e-11	6.3e-09	4.97e-09	29108/3559/30835/7305/6693/84433/3071/5777/2213/4208/972/3586/10288/920/11151/11326/54440/944/7412/695/1435/5880/199	23
GO:0030595	BP	GO:0030595	leukocyte chemotaxis	23/340	224/18670	2.3e-11	6.9e-09	5.45e-09	1230/7857/7409/1441/6387/3071/6347/56833/2207/3689/80270/728/972/3586/1525/11151/8792/719/7226/5054/1435/5880/199	23
GO:0007159	BP	GO:0007159	leukocyte cell-cell adhesion	28/340	337/18670	2.48e-11	6.9e-09	5.45e-09	29108/7409/3559/30835/6693/6387/84433/3071/5777/6347/83706/2213/5724/3689/972/3586/10288/11006/920/11151/11326/54440/6404/8876/140885/7412/5880/199	28
GO:0050670	BP	GO:0050670	regulation of lymphocyte proliferation	22/340	208/18670	3.53e-11	9.12e-09	7.2e-09	29108/3559/30835/7305/6693/84433/3071/5777/2213/4208/972/3586/10288/920/11151/11326/54440/944/7412/695/5880/199	22
GO:0032943	BP	GO:0032943	mononuclear cell proliferation	25/340	274/18670	4.06e-11	9.81e-09	7.74e-09	29108/3559/30835/7305/6693/84433/3071/5777/2213/4208/972/3586/10288/920/11151/11326/54440/944/6556/7412/695/1435/5880/199/202309	25
GO:0002697	BP	GO:0002697	regulation of immune effector process	32/340	458/18670	8.38e-11	1.9e-08	1.5e-08	3426/29108/9447/8673/7409/7454/3559/715/948/717/3162/716/5777/3684/56833/2207/2213/5724/3689/728/972/3586/713/712/11326/54440/719/56253/714/3501/695/5880	32
GO:0042110	BP	GO:0042110	T cell activation	32/340	464/18670	1.17e-10	2.49e-08	1.97e-08	29108/2529/7409/7454/3559/30835/6693/84433/3071/5777/6347/2207/2213/972/3586/1525/10288/11006/920/79840/11151/3714/11326/54440/54518/8876/140885/944/6556/7412/5880/199	32
GO:0046651	BP	GO:0046651	lymphocyte proliferation	24/340	272/18670	2.02e-10	4.06e-08	3.21e-08	29108/3559/30835/7305/6693/84433/3071/5777/2213/4208/972/3586/10288/920/11151/11326/54440/944/6556/7412/695/5880/199/202309	24
GO:0097529	BP	GO:0097529	myeloid leukocyte migration	21/340	210/18670	2.85e-10	5.42e-08	4.28e-08	1230/7857/7409/1441/6387/3071/6347/56833/2207/3689/728/972/1525/54209/8792/719/140885/5054/1435/5880/199	21
GO:0032675	BP	GO:0032675	regulation of interleukin-6 production	18/340	152/18670	3.49e-10	6.14e-08	4.85e-08	29108/948/7305/3071/5777/4155/2207/5724/51284/4023/972/3586/54209/10288/3082/140885/4317/199	18
GO:0060326	BP	GO:0060326	cell chemotaxis	25/340	304/18670	3.73e-10	6.14e-08	4.85e-08	1230/7857/7409/1441/6387/3071/6347/56833/2207/3689/80270/728/972/3586/1525/3082/11151/8792/719/7226/5054/7412/1435/5880/199	25
GO:1903037	BP	GO:1903037	regulation of leukocyte cell-cell adhesion	25/340	304/18670	3.73e-10	6.14e-08	4.85e-08	29108/7409/3559/30835/6693/6387/84433/3071/5777/6347/2213/5724/3689/972/3586/10288/11006/920/11151/11326/54440/8876/140885/7412/199	25
GO:0032635	BP	GO:0032635	interleukin-6 production	18/340	161/18670	9.01e-10	1.42e-07	1.12e-07	29108/948/7305/3071/5777/4155/2207/5724/51284/4023/972/3586/54209/10288/3082/140885/4317/199	18
GO:1902105	BP	GO:1902105	regulation of leukocyte differentiation	23/340	272/18670	1.12e-09	1.68e-07	1.33e-07	1230/3559/7305/2124/84433/3071/5777/11025/56833/2213/972/54209/10288/11006/920/3976/54440/4609/8876/714/4286/695/1435	23
GO:0002577	BP	GO:0002577	regulation of antigen processing and presentation	8/340	20/18670	1.16e-09	1.68e-07	1.33e-07	29108/7454/968/2213/972/54209/10288/6556	8
GO:0045785	BP	GO:0045785	positive regulation of cell adhesion	28/340	403/18670	1.52e-09	2.11e-07	1.67e-07	29108/7409/10675/3559/30835/948/90187/6387/84433/3071/5777/6347/5724/3689/972/3586/10288/11006/920/11151/54440/54518/8876/140885/7412/1435/199/3675	28
GO:0042116	BP	GO:0042116	macrophage activation	14/340	95/18670	1.83e-09	2.45e-07	1.93e-07	7305/3684/2213/51284/3689/728/972/3586/54209/712/11326/4317/6556/199	14
GO:0002685	BP	GO:0002685	regulation of leukocyte migration	19/340	196/18670	3.44e-09	4.31e-07	3.4e-07	29108/1230/3162/6693/55512/6387/3071/6347/56833/5724/728/972/54209/719/5054/1435/5880/199/257144	19
GO:1903039	BP	GO:1903039	positive regulation of leukocyte cell-cell adhesion	20/340	218/18670	3.45e-09	4.31e-07	3.4e-07	29108/7409/3559/30835/84433/3071/5777/6347/5724/3689/972/10288/11006/920/11151/54440/8876/140885/7412/199	20
GO:0050863	BP	GO:0050863	regulation of T cell activation	24/340	314/18670	3.66e-09	4.41e-07	3.49e-07	29108/7409/3559/30835/6693/84433/3071/5777/6347/2213/972/3586/10288/11006/920/11151/11326/54440/8876/140885/944/7412/5880/199	24
GO:0042129	BP	GO:0042129	regulation of T cell proliferation	17/340	156/18670	3.95e-09	4.61e-07	3.64e-07	29108/3559/30835/6693/84433/3071/5777/3586/10288/920/11151/11326/54440/944/7412/5880/199	17
GO:0006909	BP	GO:0006909	phagocytosis	26/340	369/18670	4.46e-09	4.97e-07	3.92e-07	29108/7409/7454/948/7305/717/7275/3071/6347/3684/2207/2213/3689/5031/54209/2209/3055/11151/4689/929/140885/3501/6556/2212/3561/199	26
GO:0050766	BP	GO:0050766	positive regulation of phagocytosis	12/340	70/18670	4.53e-09	4.97e-07	3.92e-07	29108/948/717/7275/3071/6347/2207/2213/54209/140885/6556/3561	12
GO:0032680	BP	GO:0032680	regulation of tumor necrosis factor production	17/340	160/18670	5.82e-09	6.08e-07	4.8e-07	29108/948/7305/6693/5777/1536/2207/5724/4023/3586/23643/54209/54440/929/140885/4317/945	17
GO:0050727	BP	GO:0050727	regulation of inflammatory response	30/340	485/18670	5.88e-09	6.08e-07	4.8e-07	3426/29108/8673/3559/715/717/716/55540/56833/2207/2213/51284/4023/728/3586/54209/3082/3055/9180/713/712/11326/8792/719/140885/714/4317/3501/5054/695	30
GO:0022407	BP	GO:0022407	regulation of cell-cell adhesion	27/340	403/18670	6.56e-09	6.6e-07	5.21e-07	29108/7409/3559/30835/6693/6387/84433/3071/5777/4155/6347/83706/2213/5724/3689/972/3586/10288/11006/920/11151/11326/54440/8876/140885/7412/199	27
GO:0032640	BP	GO:0032640	tumor necrosis factor production	17/340	163/18670	7.73e-09	7.19e-07	5.68e-07	29108/948/7305/6693/5777/1536/2207/5724/4023/3586/23643/54209/54440/929/140885/4317/945	17
GO:1903555	BP	GO:1903555	regulation of tumor necrosis factor superfamily cytokine production	17/340	163/18670	7.73e-09	7.19e-07	5.68e-07	29108/948/7305/6693/5777/1536/2207/5724/4023/3586/23643/54209/54440/929/140885/4317/945	17
GO:0042098	BP	GO:0042098	T cell proliferation	18/340	184/18670	7.75e-09	7.19e-07	5.68e-07	29108/3559/30835/6693/84433/3071/5777/3586/10288/920/11151/11326/54440/944/6556/7412/5880/199	18
GO:0030098	BP	GO:0030098	lymphocyte differentiation	25/340	353/18670	8.06e-09	7.3e-07	5.76e-07	2529/7409/3559/5452/7163/6693/84433/3071/5777/6688/56833/2207/2213/972/3586/10288/11006/920/79840/3714/54440/8876/944/7412/695	25
GO:0022409	BP	GO:0022409	positive regulation of cell-cell adhesion	21/340	255/18670	9.64e-09	8.51e-07	6.72e-07	29108/7409/3559/30835/84433/3071/5777/6347/5724/3689/972/3586/10288/11006/920/11151/54440/8876/140885/7412/199	21
GO:0071706	BP	GO:0071706	tumor necrosis factor superfamily cytokine production	17/340	168/18670	1.22e-08	1.05e-06	8.31e-07	29108/948/7305/6693/5777/1536/2207/5724/4023/3586/23643/54209/54440/929/140885/4317/945	17
GO:0002237	BP	GO:0002237	response to molecule of bacterial origin	24/340	343/18670	2.04e-08	1.72e-06	1.36e-06	29108/968/948/9450/6347/2213/5724/4129/4208/728/3586/23643/54209/10288/3055/3587/4360/8792/929/140885/5054/6556/7412/284297	24
GO:0051249	BP	GO:0051249	regulation of lymphocyte activation	29/340	485/18670	2.25e-08	1.85e-06	1.46e-06	29108/7409/3559/30835/7305/6693/84433/3071/5777/6347/56833/2213/4208/972/3586/10288/11006/920/11151/11326/54440/8876/140885/3501/944/7412/695/5880/199	29
GO:0002526	BP	GO:0002526	acute inflammatory response	19/340	220/18670	2.3e-08	1.85e-06	1.46e-06	3426/715/717/716/2207/2213/728/9180/713/712/11326/9332/8792/719/8876/714/3501/7412/695	19
GO:0050764	BP	GO:0050764	regulation of phagocytosis	13/340	98/18670	2.58e-08	2.03e-06	1.6e-06	29108/948/717/7275/3071/6347/2207/2213/54209/3055/140885/6556/3561	13
GO:0032642	BP	GO:0032642	regulation of chemokine production	12/340	82/18670	2.9e-08	2.22e-06	1.75e-06	29108/3162/4155/51284/10631/4023/972/3586/54209/1436/140885/199	12
GO:0032103	BP	GO:0032103	positive regulation of response to external stimulus	23/340	323/18670	2.94e-08	2.22e-06	1.75e-06	1230/7857/8673/9450/6387/3071/55540/2207/51284/4023/728/972/23643/54209/9180/8792/719/4317/5054/695/1435/5880/199	23
GO:0050870	BP	GO:0050870	positive regulation of T cell activation	18/340	202/18670	3.34e-08	2.47e-06	1.95e-06	29108/7409/3559/30835/84433/3071/5777/6347/972/10288/11006/920/11151/54440/8876/140885/7412/199	18
GO:0002673	BP	GO:0002673	regulation of acute inflammatory response	16/340	159/18670	3.57e-08	2.58e-06	2.04e-06	3426/715/717/716/2207/2213/728/9180/713/712/11326/8792/719/714/3501/695	16
GO:0002573	BP	GO:0002573	myeloid leukocyte differentiation	18/340	204/18670	3.89e-08	2.76e-06	2.18e-06	1230/7305/2124/6688/11025/2207/4208/972/54209/11006/920/1436/3976/8792/4609/714/4286/1435	18
GO:0032760	BP	GO:0032760	positive regulation of tumor necrosis factor production	12/340	86/18670	5.01e-08	3.49e-06	2.76e-06	29108/948/7305/6693/1536/2207/5724/4023/23643/54440/929/4317	12
GO:1903706	BP	GO:1903706	regulation of hemopoiesis	28/340	475/18670	5.37e-08	3.67e-06	2.9e-06	1230/10398/3559/7305/1441/2124/84433/3071/5777/6688/11025/56833/2213/4208/972/54209/10288/11006/7161/920/3976/54440/4609/8876/714/4286/695/1435	28
GO:1902107	BP	GO:1902107	positive regulation of leukocyte differentiation	15/340	144/18670	6.04e-08	4.05e-06	3.2e-06	1230/3559/7305/2124/3071/972/54209/10288/11006/920/3976/54440/8876/695/1435	15
GO:1903557	BP	GO:1903557	positive regulation of tumor necrosis factor superfamily cytokine production	12/340	88/18670	6.52e-08	4.29e-06	3.39e-06	29108/948/7305/6693/1536/2207/5724/4023/23643/54440/929/4317	12
GO:0043062	BP	GO:0043062	extracellular structure organization	26/340	422/18670	6.85e-08	4.43e-06	3.5e-06	1292/948/55512/4327/3684/81621/3689/10631/4023/3687/1515/22795/140766/255631/59277/1302/1305/2191/4317/1286/6382/5054/22801/7412/4320/3675	26
GO:0032602	BP	GO:0032602	chemokine production	12/340	89/18670	7.41e-08	4.71e-06	3.72e-06	29108/3162/4155/51284/10631/4023/972/3586/54209/1436/140885/199	12
GO:0002687	BP	GO:0002687	positive regulation of leukocyte migration	14/340	128/18670	9.05e-08	5.56e-06	4.39e-06	29108/1230/6693/6387/3071/5724/728/972/54209/719/5054/1435/5880/199	14
GO:0051047	BP	GO:0051047	positive regulation of secretion	26/340	428/18670	9.05e-08	5.56e-06	4.39e-06	29108/9447/8673/55512/6387/4155/55540/3684/2207/5724/3689/23601/10631/4023/3586/54209/116337/1436/8792/929/56253/54843/4317/6382/945/199	26
GO:0032946	BP	GO:0032946	positive regulation of mononuclear cell proliferation	14/340	131/18670	1.21e-07	7.32e-06	5.78e-06	29108/3559/30835/84433/3071/4208/972/10288/920/11151/54440/7412/1435/199	14
GO:0045807	BP	GO:0045807	positive regulation of endocytosis	15/340	153/18670	1.35e-07	8.04e-06	6.35e-06	29108/948/717/7275/3071/6347/2207/2213/54209/6424/929/140885/5054/6556/3561	15
GO:0002449	BP	GO:0002449	lymphocyte mediated immunity	23/340	352/18670	1.41e-07	8.22e-06	6.49e-06	3426/7409/7454/715/5452/717/716/5777/2207/2213/972/3586/51279/713/712/11151/54440/56253/714/3501/6556/695/202309	23
GO:0090197	BP	GO:0090197	positive regulation of chemokine secretion	6/340	15/18670	1.52e-07	8.74e-06	6.9e-06	29108/4155/10631/4023/1436/199	6
GO:0032755	BP	GO:0032755	positive regulation of interleukin-6 production	12/340	96/18670	1.74e-07	9.76e-06	7.7e-06	29108/948/7305/4155/2207/5724/51284/4023/972/10288/4317/199	12
GO:0001774	BP	GO:0001774	microglial cell activation	9/340	48/18670	1.78e-07	9.76e-06	7.7e-06	7305/3684/51284/3689/728/54209/712/4317/199	9
GO:0002269	BP	GO:0002269	leukocyte activation involved in inflammatory response	9/340	48/18670	1.78e-07	9.76e-06	7.7e-06	7305/3684/51284/3689/728/54209/712/4317/199	9
GO:0032496	BP	GO:0032496	response to lipopolysaccharide	22/340	330/18670	1.87e-07	1.01e-05	7.98e-06	29108/968/948/9450/6347/5724/4129/4208/728/3586/23643/54209/10288/3055/3587/4360/8792/929/140885/5054/6556/7412	22
GO:0002761	BP	GO:0002761	regulation of myeloid leukocyte differentiation	13/340	117/18670	2.17e-07	1.16e-05	9.14e-06	1230/7305/2124/11025/972/54209/11006/920/3976/4609/714/4286/1435	13
GO:0002460	BP	GO:0002460	adaptive immune response based on somatic recombination of immune receptors built from immunoglobulin superfamily domains	23/340	361/18670	2.21e-07	1.16e-05	9.15e-06	3426/7454/715/5452/717/6693/716/5777/2207/2213/4208/972/3586/51279/920/713/712/54440/714/3501/6556/695/202309	23
GO:0051251	BP	GO:0051251	positive regulation of lymphocyte activation	22/340	334/18670	2.3e-07	1.19e-05	9.41e-06	29108/7409/3559/30835/7305/84433/3071/5777/6347/4208/972/10288/11006/920/11151/54440/8876/140885/3501/7412/695/199	22
GO:0050715	BP	GO:0050715	positive regulation of cytokine secretion	14/340	139/18670	2.55e-07	1.28e-05	1.01e-05	29108/9447/4155/55540/23601/10631/4023/3586/116337/1436/929/56253/4317/199	14
GO:0070665	BP	GO:0070665	positive regulation of leukocyte proliferation	14/340	139/18670	2.55e-07	1.28e-05	1.01e-05	29108/3559/30835/84433/3071/4208/972/10288/920/11151/54440/7412/1435/199	14
GO:0045730	BP	GO:0045730	respiratory burst	8/340	37/18670	2.71e-07	1.35e-05	1.06e-05	1536/56833/3055/4689/654816/6556/5880/654817	8
GO:0097530	BP	GO:0097530	granulocyte migration	14/340	141/18670	3.04e-07	1.49e-05	1.17e-05	7857/7409/1441/3071/6347/56833/2207/3689/728/972/1525/719/1435/5880	14
GO:0030198	BP	GO:0030198	extracellular matrix organization	23/340	368/18670	3.1e-07	1.5e-05	1.18e-05	1292/55512/4327/3684/81621/3689/10631/3687/1515/22795/140766/255631/59277/1302/1305/2191/4317/1286/5054/22801/7412/4320/3675	23
GO:1903532	BP	GO:1903532	positive regulation of secretion by cell	24/340	399/18670	3.44e-07	1.64e-05	1.29e-05	29108/9447/8673/55512/6387/4155/55540/3684/2207/5724/3689/23601/10631/4023/3586/54209/116337/1436/929/56253/4317/6382/945/199	24
GO:0071216	BP	GO:0071216	cellular response to biotic stimulus	18/340	236/18670	3.52e-07	1.66e-05	1.31e-05	29108/968/948/9450/6347/2213/5724/4208/3586/23643/54209/10288/3055/4360/929/140885/5054/695	18
GO:0071219	BP	GO:0071219	cellular response to molecule of bacterial origin	17/340	212/18670	3.69e-07	1.71e-05	1.35e-05	29108/968/948/9450/6347/2213/5724/4208/3586/23643/54209/10288/3055/4360/929/140885/5054	17
GO:0071621	BP	GO:0071621	granulocyte chemotaxis	13/340	123/18670	3.91e-07	1.79e-05	1.42e-05	7857/7409/1441/3071/6347/2207/3689/728/972/1525/719/1435/5880	13
GO:0050663	BP	GO:0050663	cytokine secretion	18/340	240/18670	4.52e-07	2.04e-05	1.61e-05	29108/9447/948/84433/4155/55540/2213/23601/10631/4023/3586/116337/1436/929/56253/4317/284297/199	18
GO:0090196	BP	GO:0090196	regulation of chemokine secretion	6/340	18/18670	5.39e-07	2.41e-05	1.9e-05	29108/4155/10631/4023/1436/199	6
GO:0016064	BP	GO:0016064	immunoglobulin mediated immune response	17/340	218/18670	5.48e-07	2.42e-05	1.91e-05	3426/715/5452/717/716/5777/2207/2213/972/3586/51279/713/712/714/3501/695/202309	17
GO:0002886	BP	GO:0002886	regulation of myeloid leukocyte mediated immunity	9/340	55/18670	6.03e-07	2.63e-05	2.08e-05	8673/3162/3684/2207/2213/5724/3689/695/5880	9
GO:0019724	BP	GO:0019724	B cell mediated immunity	17/340	221/18670	6.64e-07	2.86e-05	2.26e-05	3426/715/5452/717/716/5777/2207/2213/972/3586/51279/713/712/714/3501/695/202309	17
GO:0071674	BP	GO:0071674	mononuclear cell migration	11/340	90/18670	7.17e-07	3.06e-05	2.41e-05	1230/6387/6347/56833/728/8792/719/140885/5054/1435/199	11
GO:0030099	BP	GO:0030099	myeloid cell differentiation	24/340	416/18670	7.28e-07	3.06e-05	2.42e-05	1230/10398/7305/1441/2124/3071/5777/6688/11025/2207/115727/23601/4208/972/54209/11006/920/1436/3976/8792/4609/714/4286/1435	24
GO:0050671	BP	GO:0050671	positive regulation of lymphocyte proliferation	13/340	130/18670	7.43e-07	3.09e-05	2.44e-05	29108/3559/30835/84433/3071/4208/972/10288/920/11151/54440/7412/199	13
GO:0098883	BP	GO:0098883	synapse pruning	5/340	11/18670	8.21e-07	3.38e-05	2.67e-05	3684/54209/713/712/714	5
GO:0045637	BP	GO:0045637	regulation of myeloid cell differentiation	18/340	251/18670	8.69e-07	3.54e-05	2.79e-05	1230/10398/7305/1441/2124/3071/6688/11025/4208/972/54209/11006/920/3976/4609/714/4286/1435	18
GO:0032722	BP	GO:0032722	positive regulation of chemokine production	9/340	58/18670	9.62e-07	3.83e-05	3.02e-05	29108/3162/4155/51284/10631/4023/972/1436/199	9
GO:0061900	BP	GO:0061900	glial cell activation	9/340	58/18670	9.62e-07	3.83e-05	3.02e-05	7305/3684/51284/3689/728/54209/712/4317/199	9
GO:0002920	BP	GO:0002920	regulation of humoral immune response	13/340	134/18670	1.05e-06	4.14e-05	3.27e-05	3426/715/717/716/5777/2213/728/713/712/11326/719/714/3501	13
GO:0090195	BP	GO:0090195	chemokine secretion	6/340	20/18670	1.09e-06	4.25e-05	3.35e-05	29108/4155/10631/4023/1436/199	6
GO:0002688	BP	GO:0002688	regulation of leukocyte chemotaxis	12/340	114/18670	1.15e-06	4.42e-05	3.49e-05	1230/6387/3071/6347/56833/728/972/719/5054/1435/5880/199	12
GO:0042102	BP	GO:0042102	positive regulation of T cell proliferation	11/340	95/18670	1.24e-06	4.73e-05	3.74e-05	29108/3559/30835/84433/3071/10288/920/11151/54440/7412/199	11
GO:0030888	BP	GO:0030888	regulation of B cell proliferation	9/340	61/18670	1.49e-06	5.63e-05	4.45e-05	7305/84433/3071/2213/4208/972/3586/54440/695	9
GO:1903708	BP	GO:1903708	positive regulation of hemopoiesis	15/340	185/18670	1.57e-06	5.82e-05	4.59e-05	1230/3559/7305/2124/3071/972/54209/10288/11006/920/3976/54440/8876/695/1435	15
GO:0043300	BP	GO:0043300	regulation of leukocyte degranulation	8/340	46/18670	1.59e-06	5.82e-05	4.59e-05	8673/3162/3684/2207/2213/5724/3689/5880	8
GO:0071675	BP	GO:0071675	regulation of mononuclear cell migration	8/340	46/18670	1.59e-06	5.82e-05	4.59e-05	1230/6387/56833/728/719/5054/1435/199	8
GO:0050707	BP	GO:0050707	regulation of cytokine secretion	16/340	210/18670	1.61e-06	5.82e-05	4.6e-05	29108/9447/4155/55540/2213/23601/10631/4023/3586/116337/1436/929/56253/4317/284297/199	16
GO:1990266	BP	GO:1990266	neutrophil migration	12/340	118/18670	1.66e-06	5.96e-05	4.7e-05	7409/1441/3071/6347/56833/2207/3689/728/972/1525/719/5880	12
GO:0031589	BP	GO:0031589	cell-substrate adhesion	21/340	354/18670	2.35e-06	8.34e-05	6.59e-05	10675/948/90187/10894/83706/3689/10631/5328/22795/11151/59277/1305/64098/5054/22801/7412/6614/1435/5880/51330/3675	21
GO:0007229	BP	GO:0007229	integrin-mediated signaling pathway	11/340	103/18670	2.79e-06	9.79e-05	7.73e-05	7409/7305/5341/3684/83706/2207/3689/3687/3055/22801/3675	11
GO:0030593	BP	GO:0030593	neutrophil chemotaxis	11/340	104/18670	3.07e-06	0.000106729	8.43e-05	7409/1441/3071/6347/2207/3689/728/972/1525/719/5880	11
GO:0042108	BP	GO:0042108	positive regulation of cytokine biosynthetic process	9/340	67/18670	3.35e-06	0.000115402	9.11e-05	7305/3162/6693/84433/1536/5724/51284/972/920	9
GO:0002690	BP	GO:0002690	positive regulation of leukocyte chemotaxis	10/340	87/18670	4.06e-06	0.000138685	0.000109498	1230/6387/3071/728/972/719/5054/1435/5880/199	10
GO:0032653	BP	GO:0032653	regulation of interleukin-10 production	8/340	52/18670	4.17e-06	0.000140018	0.000110551	29108/7305/2207/2213/54209/3082/54440/4317	8
GO:0019882	BP	GO:0019882	antigen processing and presentation	16/340	226/18670	4.18e-06	0.000140018	0.000110551	29108/8673/7454/968/30835/948/1536/2207/2213/972/54209/10288/2209/1515/4689/6556	16
GO:0002703	BP	GO:0002703	regulation of leukocyte mediated immunity	15/340	201/18670	4.4e-06	0.000146008	0.00011528	8673/7409/7454/3162/5777/3684/2207/2213/5724/3689/3586/54440/56253/695/5880	15
GO:0002763	BP	GO:0002763	positive regulation of myeloid leukocyte differentiation	8/340	54/18670	5.59e-06	0.000182408	0.00014402	1230/7305/2124/972/54209/920/3976/1435	8
GO:0071222	BP	GO:0071222	cellular response to lipopolysaccharide	15/340	205/18670	5.59e-06	0.000182408	0.00014402	29108/968/948/9450/6347/5724/4208/3586/23643/10288/3055/4360/929/140885/5054	15
GO:0032613	BP	GO:0032613	interleukin-10 production	8/340	55/18670	6.44e-06	0.000208092	0.000164299	29108/7305/2207/2213/54209/3082/54440/4317	8
GO:0002429	BP	GO:0002429	immune response-activating cell surface receptor signaling pathway	24/340	473/18670	6.73e-06	0.000213667	0.0001687	7409/7454/30835/84433/3071/5777/2207/2213/4208/728/2357/11006/2209/3055/920/28755/143662/7462/719/3501/695/2212/9473/257144	24
GO:0050921	BP	GO:0050921	positive regulation of chemotaxis	12/340	135/18670	6.83e-06	0.000213667	0.0001687	1230/7857/6387/3071/728/972/54209/719/5054/1435/5880/199	12
GO:0006801	BP	GO:0006801	superoxide metabolic process	9/340	73/18670	6.9e-06	0.000213667	0.0001687	948/7305/1536/3684/6649/3689/4689/654816/654817	9
GO:0032945	BP	GO:0032945	negative regulation of mononuclear cell proliferation	9/340	73/18670	6.9e-06	0.000213667	0.0001687	3559/7305/6693/5777/2213/3586/10288/11326/695	9
GO:0050672	BP	GO:0050672	negative regulation of lymphocyte proliferation	9/340	73/18670	6.9e-06	0.000213667	0.0001687	3559/7305/6693/5777/2213/3586/10288/11326/695	9
GO:0030449	BP	GO:0030449	regulation of complement activation	11/340	115/18670	8.19e-06	0.00025119	0.000198326	3426/715/717/716/728/713/712/11326/719/714/3501	11
GO:0150076	BP	GO:0150076	neuroinflammatory response	9/340	75/18670	8.65e-06	0.00026324	0.00020784	7305/3684/51284/3689/728/54209/712/4317/199	9
GO:2000257	BP	GO:2000257	regulation of protein activation cascade	11/340	116/18670	8.9e-06	0.000267621	0.000211299	3426/715/717/716/728/713/712/11326/719/714/3501	11
GO:0030217	BP	GO:0030217	T cell differentiation	16/340	240/18670	8.97e-06	0.000267621	0.000211299	2529/7409/3559/6693/84433/3071/2207/972/10288/11006/920/79840/3714/54440/8876/944	16
GO:0042100	BP	GO:0042100	B cell proliferation	10/340	95/18670	9.02e-06	0.000267621	0.000211299	7305/84433/3071/2213/4208/972/3586/54440/695/202309	10
GO:0006959	BP	GO:0006959	humoral immune response	20/340	356/18670	9.2e-06	0.000270899	0.000213887	3426/715/5452/717/716/5777/6347/2213/4208/728/6039/51279/54209/713/712/11326/719/714/3501/6556	20
GO:0030316	BP	GO:0030316	osteoclast differentiation	10/340	97/18670	1.09e-05	0.000317344	0.000250558	1230/7305/11025/2207/54209/11006/1436/8792/4286/1435	10
GO:0070664	BP	GO:0070664	negative regulation of leukocyte proliferation	9/340	78/18670	1.2e-05	0.000346875	0.000273874	3559/7305/6693/5777/2213/3586/10288/11326/695	9
GO:0034113	BP	GO:0034113	heterotypic cell-cell adhesion	8/340	61/18670	1.42e-05	0.00040369	0.000318732	4155/3689/3586/1525/10288/3687/140885/7412	8
GO:0045123	BP	GO:0045123	cellular extravasation	8/340	61/18670	1.42e-05	0.00040369	0.000318732	6693/6387/6347/5724/3689/6404/140885/7412	8
GO:0002683	BP	GO:0002683	negative regulation of immune system process	23/340	463/18670	1.47e-05	0.000416612	0.000328935	968/3559/7305/3162/6693/6387/5777/6347/11025/56833/2207/2213/972/3586/23643/10288/11006/11326/4609/929/714/695/257144	23
GO:0035690	BP	GO:0035690	cellular response to drug	20/340	369/18670	1.55e-05	0.000435597	0.000343924	9447/3162/2861/55512/652968/22843/6688/1536/2350/56833/5724/4208/2770/3586/3082/4609/7226/140885/2769/199	20
GO:0042113	BP	GO:0042113	B cell activation	18/340	310/18670	1.66e-05	0.000462335	0.000365035	5452/7305/7163/84433/3071/5777/56833/2213/4208/972/3586/79840/7462/54440/3501/7412/695/202309	18
GO:0042107	BP	GO:0042107	cytokine metabolic process	11/340	124/18670	1.68e-05	0.000462335	0.000365035	7305/3162/6693/84433/1536/5724/51284/972/3586/920/9966	11
GO:0030100	BP	GO:0030100	regulation of endocytosis	17/340	281/18670	1.69e-05	0.000462335	0.000365035	29108/948/717/7275/3071/6347/2207/2213/9892/54209/3055/6424/929/140885/5054/6556/3561	17
GO:0002888	BP	GO:0002888	positive regulation of myeloid leukocyte mediated immunity	6/340	31/18670	1.75e-05	0.000476279	0.000376045	8673/3684/2207/5724/3689/695	6
GO:0072593	BP	GO:0072593	reactive oxygen species metabolic process	17/340	284/18670	1.93e-05	0.000522092	0.000412216	7409/948/7305/1536/3684/6649/4129/3689/3586/1410/4689/654816/140885/4317/5880/654817/199	17
GO:0055094	BP	GO:0055094	response to lipoprotein particle	6/340	32/18670	2.12e-05	0.000568712	0.000449024	968/948/55512/2207/3689/4023	6
GO:0030183	BP	GO:0030183	B cell differentiation	11/340	131/18670	2.82e-05	0.000750567	0.000592608	5452/7163/84433/3071/5777/56833/2213/3586/79840/7412/695	11
GO:0071402	BP	GO:0071402	cellular response to lipoprotein particle stimulus	6/340	34/18670	3.05e-05	0.000806593	0.000636842	968/948/55512/2207/3689/4023	6
GO:0045088	BP	GO:0045088	regulation of innate immune response	22/340	452/18670	3.08e-05	0.000808709	0.000638513	29108/9447/7409/30835/948/84433/5777/3684/56833/2207/2213/51284/3689/23643/54209/3055/143662/11326/929/56253/1690/695	22
GO:0002604	BP	GO:0002604	regulation of dendritic cell antigen processing and presentation	4/340	11/18670	3.22e-05	0.000833644	0.000658201	968/2213/972/6556	4
GO:1902563	BP	GO:1902563	regulation of neutrophil activation	4/340	11/18670	3.22e-05	0.000833644	0.000658201	3684/2213/5724/3689	4
GO:0001818	BP	GO:0001818	negative regulation of cytokine production	17/340	296/18670	3.27e-05	0.000840219	0.000663391	29108/7305/3162/3071/5777/2213/3586/54209/3082/11326/9455/140885/4317/6556/695/945/284297	17
GO:0050714	BP	GO:0050714	positive regulation of protein secretion	16/340	268/18670	3.5e-05	0.000889019	0.000701922	29108/9447/4155/55540/23601/10631/4023/3586/54209/116337/1436/929/56253/4317/945/199	16
GO:0016485	BP	GO:0016485	protein processing	18/340	328/18670	3.51e-05	0.000889019	0.000701922	3426/29108/4311/715/717/5727/716/728/51279/5328/713/712/11326/719/714/3501/5054/1363	18
GO:0042742	BP	GO:0042742	defense response to bacterium	18/340	330/18670	3.8e-05	0.000955883	0.000754714	29108/948/6693/56833/2207/728/6039/3586/23166/54209/920/646627/1690/3501/944/5054/6556/284297	18
GO:0045639	BP	GO:0045639	positive regulation of myeloid cell differentiation	9/340	91/18670	4.18e-05	0.00104166	0.000822439	1230/7305/2124/3071/972/54209/920/3976/1435	9
GO:0030224	BP	GO:0030224	monocyte differentiation	6/340	36/18670	4.29e-05	0.00104166	0.000822439	4208/972/920/1436/4609/1435	6
GO:0097242	BP	GO:0097242	amyloid-beta clearance	6/340	36/18670	4.29e-05	0.00104166	0.000822439	4311/948/3684/3689/728/54209	6
GO:1902622	BP	GO:1902622	regulation of neutrophil migration	6/340	36/18670	4.29e-05	0.00104166	0.000822439	3071/56833/728/972/719/5880	6
GO:1903131	BP	GO:1903131	mononuclear cell differentiation	6/340	36/18670	4.29e-05	0.00104166	0.000822439	4208/972/920/1436/4609/1435	6
GO:0042035	BP	GO:0042035	regulation of cytokine biosynthetic process	10/340	114/18670	4.48e-05	0.00107766	0.000850866	7305/3162/6693/84433/1536/5724/51284/972/3586/920	10
GO:0048002	BP	GO:0048002	antigen processing and presentation of peptide antigen	13/340	189/18670	4.49e-05	0.00107766	0.000850866	29108/8673/30835/948/1536/2207/2213/972/54209/2209/1515/4689/6556	13
GO:0050920	BP	GO:0050920	regulation of chemotaxis	14/340	217/18670	4.66e-05	0.00110936	0.000875892	1230/7857/6387/3071/6347/56833/728/972/54209/719/5054/1435/5880/199	14
GO:0006968	BP	GO:0006968	cellular defense response	7/340	53/18670	4.69e-05	0.00110936	0.000875892	7305/6693/23601/728/23643/10288/10871	7
GO:0002468	BP	GO:0002468	dendritic cell antigen processing and presentation	4/340	12/18670	4.77e-05	0.00111325	0.000878966	968/2213/972/6556	4
GO:2000341	BP	GO:2000341	regulation of chemokine (C-X-C motif) ligand 2 production	4/340	12/18670	4.77e-05	0.00111325	0.000878966	4155/10631/4023/972	4
GO:0032612	BP	GO:0032612	interleukin-1 production	10/340	115/18670	4.83e-05	0.00111573	0.000880918	29108/9447/948/7305/4023/3586/54209/116337/140885/945	10
GO:0002532	BP	GO:0002532	production of molecular mediator involved in inflammatory response	8/340	72/18670	4.84e-05	0.00111573	0.000880918	29108/8673/948/56833/2207/140885/5054/695	8
GO:0006816	BP	GO:0006816	calcium ion transport	21/340	434/18670	5.08e-05	0.00116386	0.000918924	1230/159371/6387/5777/51393/6347/287/5031/10288/920/23566/93589/11151/9455/196996/7226/56704/10267/6547/945/54836	21
GO:0032677	BP	GO:0032677	regulation of interleukin-8 production	8/340	74/18670	5.9e-05	0.00134421	0.00106132	29108/51284/972/3586/929/5054/945/284297	8
GO:0006911	BP	GO:0006911	phagocytosis engulfment	10/340	118/18670	6.01e-05	0.00136075	0.00107438	948/3071/3684/2207/2213/3689/54209/2209/3501/199	10
GO:0043302	BP	GO:0043302	positive regulation of leukocyte degranulation	5/340	24/18670	6.22e-05	0.00138969	0.00109722	8673/3684/2207/5724/3689	5
GO:0090023	BP	GO:0090023	positive regulation of neutrophil chemotaxis	5/340	24/18670	6.22e-05	0.00138969	0.00109722	3071/728/972/719/5880	5
GO:0007160	BP	GO:0007160	cell-matrix adhesion	14/340	225/18670	6.9e-05	0.00152918	0.00120736	948/10894/3689/10631/5328/22795/1305/64098/5054/22801/7412/6614/1435/3675	14
GO:0051924	BP	GO:0051924	regulation of calcium ion transport	15/340	254/18670	6.93e-05	0.00152918	0.00120736	1230/6387/5777/51393/6347/287/5031/10288/920/23566/11151/9455/196996/56704/945	15
GO:0072376	BP	GO:0072376	protein activation cascade	13/340	198/18670	7.25e-05	0.00159085	0.00125605	3426/715/717/716/2162/728/51279/713/712/11326/719/714/3501	13
GO:0046718	BP	GO:0046718	viral entry into host cell	10/340	121/18670	7.44e-05	0.00162291	0.00128137	8673/30835/4684/23601/972/1525/920/290/4360/6404	10
GO:0050901	BP	GO:0050901	leukocyte tethering or rolling	5/340	25/18670	7.66e-05	0.00165021	0.00130291	6693/6387/5724/6404/7412	5
GO:0090025	BP	GO:0090025	regulation of monocyte chemotaxis	5/340	25/18670	7.66e-05	0.00165021	0.00130291	1230/6387/56833/5054/199	5
GO:0070838	BP	GO:0070838	divalent metal ion transport	22/340	483/18670	8.23e-05	0.0017544	0.00138518	1230/159371/6387/5777/51393/6347/287/5031/10288/920/23566/93589/11151/9455/196996/7226/56704/10267/6556/6547/945/54836	22
GO:0002793	BP	GO:0002793	positive regulation of peptide secretion	16/340	288/18670	8.24e-05	0.0017544	0.00138518	29108/9447/4155/55540/23601/10631/4023/3586/54209/116337/1436/929/56253/4317/945/199	16
GO:0031663	BP	GO:0031663	lipopolysaccharide-mediated signaling pathway	7/340	58/18670	8.46e-05	0.00179118	0.00141422	948/9450/6347/5724/23643/3055/929	7
GO:0042089	BP	GO:0042089	cytokine biosynthetic process	10/340	123/18670	8.54e-05	0.00179861	0.00142008	7305/3162/6693/84433/1536/5724/51284/972/3586/920	10
GO:0006956	BP	GO:0006956	complement activation	12/340	175/18670	9.05e-05	0.00189394	0.00149535	3426/715/717/716/728/51279/713/712/11326/719/714/3501	12
GO:0071624	BP	GO:0071624	positive regulation of granulocyte chemotaxis	5/340	26/18670	9.34e-05	0.00193722	0.00152953	3071/728/972/719/5880	5
GO:0072567	BP	GO:0072567	chemokine (C-X-C motif) ligand 2 production	4/340	14/18670	9.36e-05	0.00193722	0.00152953	4155/10631/4023/972	4
GO:0002455	BP	GO:0002455	humoral immune response mediated by circulating immunoglobulin	11/340	150/18670	9.74e-05	0.00200349	0.00158185	3426/715/717/716/5777/2213/51279/713/712/714/3501	11
GO:0072511	BP	GO:0072511	divalent inorganic cation transport	22/340	489/18670	9.84e-05	0.00201274	0.00158916	1230/159371/6387/5777/51393/6347/287/5031/10288/920/23566/93589/11151/9455/196996/7226/56704/10267/6556/6547/945/54836	22
GO:0032652	BP	GO:0032652	regulation of interleukin-1 production	9/340	103/18670	0.000110695	0.00225151	0.00177768	29108/9447/7305/4023/3586/54209/116337/140885/945	9
GO:0099024	BP	GO:0099024	plasma membrane invagination	10/340	127/18670	0.00011171	0.00225151	0.00177768	948/3071/3684/2207/2213/3689/54209/2209/3501/199	10
GO:0046677	BP	GO:0046677	response to antibiotic	17/340	327/18670	0.000111923	0.00225151	0.00177768	761/3162/2861/55512/6688/1536/4129/4208/2770/3586/3082/1410/929/7226/140885/6382/7412	17
GO:0050729	BP	GO:0050729	positive regulation of inflammatory response	11/340	153/18670	0.000116246	0.00232557	0.00183614	8673/55540/2207/51284/4023/54209/9180/8792/4317/5054/695	11
GO:0070613	BP	GO:0070613	regulation of protein processing	12/340	180/18670	0.000118315	0.00235394	0.00185854	3426/715/717/716/728/713/712/11326/719/714/3501/5054	12
GO:0032637	BP	GO:0032637	interleukin-8 production	8/340	82/18670	0.000123063	0.00243503	0.00192257	29108/51284/972/3586/929/5054/945/284297	8
GO:0032623	BP	GO:0032623	interleukin-2 production	7/340	62/18670	0.000130012	0.00255856	0.0020201	84433/2207/920/11326/54440/9455/6556	7
GO:1903317	BP	GO:1903317	regulation of protein maturation	12/340	182/18670	0.000131344	0.0025708	0.00202977	3426/715/717/716/728/713/712/11326/719/714/3501/5054	12
GO:0045577	BP	GO:0045577	regulation of B cell differentiation	5/340	28/18670	0.000135418	0.0026332	0.00207903	84433/3071/5777/56833/695	5
GO:0030225	BP	GO:0030225	macrophage differentiation	6/340	44/18670	0.000137441	0.0026332	0.00207903	6688/920/1436/3976/714/1435	6
GO:0061756	BP	GO:0061756	leukocyte adhesion to vascular endothelial cell	6/340	44/18670	0.000137441	0.0026332	0.00207903	6693/6387/5724/3689/6404/7412	6
GO:0071622	BP	GO:0071622	regulation of granulocyte chemotaxis	6/340	44/18670	0.000137441	0.0026332	0.00207903	3071/728/972/719/1435/5880	6
GO:0050864	BP	GO:0050864	regulation of B cell activation	12/340	184/18670	0.000145585	0.00277455	0.00219063	7305/84433/3071/5777/56833/2213/4208/972/3586/54440/3501/695	12
GO:0045670	BP	GO:0045670	regulation of osteoclast differentiation	7/340	64/18670	0.000159201	0.00301816	0.00238297	1230/7305/11025/54209/11006/4286/1435	7
GO:1902624	BP	GO:1902624	positive regulation of neutrophil migration	5/340	29/18670	0.000161206	0.00304024	0.00240041	3071/728/972/719/5880	5
GO:0030889	BP	GO:0030889	negative regulation of B cell proliferation	4/340	16/18670	0.000165388	0.00310295	0.00244992	7305/2213/3586/695	4
GO:0002819	BP	GO:0002819	regulation of adaptive immune response	11/340	160/18670	0.000172721	0.00316894	0.00250202	29108/7454/5777/2207/2213/4208/3586/920/54440/6556/695	11
GO:0002699	BP	GO:0002699	positive regulation of immune effector process	13/340	216/18670	0.000173586	0.00316894	0.00250202	8673/7409/948/3162/3684/2207/5724/3689/972/54440/56253/695/5880	13
GO:0030260	BP	GO:0030260	entry into host cell	10/340	134/18670	0.000174156	0.00316894	0.00250202	8673/30835/4684/23601/972/1525/920/290/4360/6404	10
GO:0044409	BP	GO:0044409	entry into host	10/340	134/18670	0.000174156	0.00316894	0.00250202	8673/30835/4684/23601/972/1525/920/290/4360/6404	10
GO:0051806	BP	GO:0051806	entry into cell of other organism involved in symbiotic interaction	10/340	134/18670	0.000174156	0.00316894	0.00250202	8673/30835/4684/23601/972/1525/920/290/4360/6404	10
GO:0051828	BP	GO:0051828	entry into other organism involved in symbiotic interaction	10/340	134/18670	0.000174156	0.00316894	0.00250202	8673/30835/4684/23601/972/1525/920/290/4360/6404	10
GO:0002548	BP	GO:0002548	monocyte chemotaxis	7/340	65/18670	0.000175666	0.00318043	0.00251109	1230/6387/6347/56833/8792/5054/199	7
GO:0002437	BP	GO:0002437	inflammatory response to antigenic stimulus	6/340	46/18670	0.000176885	0.00318657	0.00251594	968/3559/2207/2213/3586/695	6
GO:0010324	BP	GO:0010324	membrane invagination	10/340	135/18670	0.000185106	0.00331816	0.00261984	948/3071/3684/2207/2213/3689/54209/2209/3501/199	10
GO:0090022	BP	GO:0090022	regulation of neutrophil chemotaxis	5/340	30/18670	0.000190582	0.00339949	0.00268405	3071/728/972/719/5880	5
GO:0030574	BP	GO:0030574	collagen catabolic process	6/340	47/18670	0.000199697	0.00352733	0.00278499	4327/140766/1305/2191/4317/4320	6
GO:0043303	BP	GO:0043303	mast cell degranulation	6/340	47/18670	0.000199697	0.00352733	0.00278499	8673/3162/2207/7462/695/5880	6
GO:0002279	BP	GO:0002279	mast cell activation involved in immune response	6/340	48/18670	0.000224767	0.00395089	0.00311941	8673/3162/2207/7462/695/5880	6
GO:0033627	BP	GO:0033627	cell adhesion mediated by integrin	7/340	68/18670	0.000233484	0.00408427	0.00322472	3071/5777/83706/3689/5328/5054/22801	7
GO:0042475	BP	GO:0042475	odontogenesis of dentin-containing tooth	8/340	90/18670	0.000236016	0.00410871	0.00324402	1441/55512/1747/1746/3714/1745/5054/1435	8
GO:0006898	BP	GO:0006898	receptor-mediated endocytosis	16/340	316/18670	0.000238874	0.00413858	0.0032676	948/3684/2350/2207/2213/3689/9892/23166/2209/9332/4360/6424/929/4036/10267/5054	16
GO:0070371	BP	GO:0070371	ERK1 and ERK2 cascade	16/340	317/18670	0.000247494	0.0042675	0.00336939	29108/1230/948/5777/6347/728/972/5031/54209/920/65268/1436/3976/8792/4609/140885	16
GO:0002448	BP	GO:0002448	mast cell mediated immunity	6/340	49/18670	0.000252251	0.00432891	0.00341788	8673/3162/2207/7462/695/5880	6
GO:0051222	BP	GO:0051222	positive regulation of protein transport	19/340	418/18670	0.000256556	0.00438203	0.00345982	29108/9447/4155/55540/3684/3689/23601/10631/4023/3586/54209/116337/1436/929/56253/4317/945/5880/199	19
GO:0007204	BP	GO:0007204	positive regulation of cytosolic calcium ion concentration	16/340	319/18670	0.000265544	0.00451426	0.00356421	1230/948/5777/8477/287/728/5031/2357/920/23566/11151/719/7226/56704/2769/6547	16
GO:0090026	BP	GO:0090026	positive regulation of monocyte chemotaxis	4/340	18/18670	0.000270176	0.00457152	0.00360943	1230/6387/5054/199	4
GO:0045619	BP	GO:0045619	regulation of lymphocyte differentiation	11/340	169/18670	0.000278146	0.00468449	0.00369862	3559/84433/3071/5777/56833/972/10288/11006/54440/8876/695	11
GO:1904951	BP	GO:1904951	positive regulation of establishment of protein localization	20/340	456/18670	0.000282951	0.00474336	0.0037451	29108/9447/4155/55540/3684/3689/23601/10631/4023/3586/54209/116337/7161/1436/929/56253/4317/945/5880/199	20
GO:0042063	BP	GO:0042063	gliogenesis	15/340	290/18670	0.000296426	0.00494635	0.00390537	10675/5803/1000/6347/728/54209/7161/1746/712/1436/3976/1745/4036/6547/1435	15
GO:0051480	BP	GO:0051480	regulation of cytosolic calcium ion concentration	17/340	357/18670	0.000315663	0.0052432	0.00413975	1230/948/159371/5777/8477/287/728/5031/2357/920/23566/11151/719/7226/56704/2769/6547	17
GO:0045621	BP	GO:0045621	positive regulation of lymphocyte differentiation	8/340	94/18670	0.000318295	0.00526277	0.0041552	3559/3071/972/10288/11006/54440/8876/695	8
GO:0002822	BP	GO:0002822	regulation of adaptive immune response based on somatic recombination of immune receptors built from immunoglobulin superfamily domains	10/340	145/18670	0.000330265	0.00543586	0.00429186	7454/5777/2207/2213/4208/3586/920/54440/6556/695	10
GO:0051250	BP	GO:0051250	negative regulation of lymphocyte activation	10/340	146/18670	0.000348936	0.00569689	0.00449796	3559/7305/6693/5777/2213/972/3586/10288/11326/695	10
GO:0010959	BP	GO:0010959	regulation of metal ion transport	18/340	394/18670	0.000349271	0.00569689	0.00449796	1230/5774/6387/5777/51393/6347/287/5031/54209/10288/920/65268/23566/11151/9455/196996/56704/945	18
GO:0002791	BP	GO:0002791	regulation of peptide secretion	21/340	500/18670	0.000357548	0.00580574	0.0045839	29108/9447/4155/55540/2213/23601/10631/4023/972/3586/54209/116337/375704/1436/929/130399/56253/4317/945/284297/199	21
GO:0031100	BP	GO:0031100	animal organ regeneration	7/340	73/18670	0.000363141	0.00587023	0.00463482	3162/5727/5774/6387/728/3586/3082	7
GO:0071236	BP	GO:0071236	cellular response to antibiotic	10/340	147/18670	0.000368479	0.00593006	0.00468206	2861/55512/6688/1536/4208/2770/3586/3082/7226/140885	10
GO:0002695	BP	GO:0002695	negative regulation of leukocyte activation	11/340	175/18670	0.000375105	0.00600998	0.00474516	3559/7305/3162/6693/5777/2213/972/3586/10288/11326/695	11
GO:0051604	BP	GO:0051604	protein maturation	18/340	397/18670	0.000382308	0.0060984	0.00481497	3426/29108/4311/715/717/5727/716/728/51279/5328/713/712/11326/719/714/3501/5054/1363	18
GO:1905517	BP	GO:1905517	macrophage migration	6/340	53/18670	0.000389619	0.00618777	0.00488553	6347/56833/728/54209/719/1435	6
GO:0042053	BP	GO:0042053	regulation of dopamine metabolic process	4/340	20/18670	0.000415648	0.00648733	0.00512205	2861/3684/4129/3689	4
GO:0042069	BP	GO:0042069	regulation of catecholamine metabolic process	4/340	20/18670	0.000415648	0.00648733	0.00512205	2861/3684/4129/3689	4
GO:0045655	BP	GO:0045655	regulation of monocyte differentiation	4/340	20/18670	0.000415648	0.00648733	0.00512205	972/920/4609/1435	4
GO:1905523	BP	GO:1905523	positive regulation of macrophage migration	4/340	20/18670	0.000415648	0.00648733	0.00512205	728/54209/719/1435	4
GO:0070372	BP	GO:0070372	regulation of ERK1 and ERK2 cascade	15/340	300/18670	0.00042405	0.00659006	0.00520316	29108/1230/948/5777/6347/728/972/5031/54209/920/65268/1436/3976/8792/140885	15
GO:0050708	BP	GO:0050708	regulation of protein secretion	20/340	472/18670	0.00043988	0.00680685	0.00537433	29108/9447/4155/55540/2213/23601/10631/4023/3586/54209/116337/375704/1436/929/130399/56253/4317/945/284297/199	20
GO:0014013	BP	GO:0014013	regulation of gliogenesis	9/340	124/18670	0.000448597	0.00691221	0.00545751	5803/1000/54209/7161/1746/3976/1745/4036/1435	9
GO:0002755	BP	GO:0002755	MyD88-dependent toll-like receptor signaling pathway	5/340	36/18670	0.000461058	0.00704426	0.00556177	948/51284/23643/929/695	5
GO:0032733	BP	GO:0032733	positive regulation of interleukin-10 production	5/340	36/18670	0.000461058	0.00704426	0.00556177	29108/2207/54209/3082/54440	5
GO:0019932	BP	GO:0019932	second-messenger-mediated signaling	19/340	439/18670	0.000470615	0.00716007	0.00565321	1230/283383/948/8477/5341/287/2770/5031/2357/54209/920/7462/9455/7226/56704/10267/5139/7412/695	19
GO:0043030	BP	GO:0043030	regulation of macrophage activation	6/340	55/18670	0.00047723	0.00723033	0.00570868	2213/972/3586/54209/11326/4317	6
GO:0031532	BP	GO:0031532	actin cytoskeleton reorganization	8/340	101/18670	0.000517792	0.00777978	0.0061425	8477/5341/1525/3055/1436/7226/64098/55971	8
GO:0032611	BP	GO:0032611	interleukin-1 beta production	8/340	101/18670	0.000517792	0.00777978	0.0061425	29108/9447/948/7305/4023/54209/140885/945	8
GO:0002367	BP	GO:0002367	cytokine production involved in immune response	8/340	102/18670	0.000553125	0.0082763	0.00653452	948/3162/2207/972/3586/54440/6556/695	8
GO:0030193	BP	GO:0030193	regulation of blood coagulation	7/340	79/18670	0.000588739	0.00877294	0.00692664	948/5341/2207/5328/5329/2191/5054	7
GO:0048246	BP	GO:0048246	macrophage chemotaxis	5/340	38/18670	0.000595878	0.00884293	0.00698191	6347/56833/728/719/1435	5
GO:1903038	BP	GO:1903038	negative regulation of leukocyte cell-cell adhesion	9/340	129/18670	0.000598594	0.00884698	0.0069851	3559/6693/6387/5777/2213/972/3586/10288/11326	9
GO:0048872	BP	GO:0048872	homeostasis of number of cells	13/340	246/18670	0.00060617	0.00892252	0.00704474	3559/3162/84433/1000/3071/6688/2207/4208/972/11151/54440/1435/202309	13
GO:0071404	BP	GO:0071404	cellular response to low-density lipoprotein particle stimulus	4/340	22/18670	0.000609774	0.00893923	0.00705794	948/2207/3689/4023	4
GO:1990778	BP	GO:1990778	protein localization to cell periphery	15/340	311/18670	0.000616265	0.00899797	0.00710431	8673/254887/7275/5727/1000/5357/2207/287/2770/79156/54209/54843/10267/9912/3675	15
GO:1900046	BP	GO:1900046	regulation of hemostasis	7/340	80/18670	0.000635289	0.00923848	0.00729421	948/5341/2207/5328/5329/2191/5054	7
GO:0021877	BP	GO:0021877	forebrain neuron fate commitment	3/340	10/18670	0.000653251	0.00923992	0.00729535	23314/1746/1745	3
GO:0045657	BP	GO:0045657	positive regulation of monocyte differentiation	3/340	10/18670	0.000653251	0.00923992	0.00729535	972/920/1435	3
GO:0046532	BP	GO:0046532	regulation of photoreceptor cell differentiation	3/340	10/18670	0.000653251	0.00923992	0.00729535	1746/1745/1735	3
GO:0070391	BP	GO:0070391	response to lipoteichoic acid	3/340	10/18670	0.000653251	0.00923992	0.00729535	948/54209/929	3
GO:0071223	BP	GO:0071223	cellular response to lipoteichoic acid	3/340	10/18670	0.000653251	0.00923992	0.00729535	948/54209/929	3
GO:0140052	BP	GO:0140052	cellular response to oxidised low-density lipoprotein particle stimulus	3/340	10/18670	0.000653251	0.00923992	0.00729535	968/948/55512	3
GO:2000425	BP	GO:2000425	regulation of apoptotic cell clearance	3/340	10/18670	0.000653251	0.00923992	0.00729535	717/6347/54209	3
GO:0045089	BP	GO:0045089	positive regulation of innate immune response	17/340	381/18670	0.000660411	0.00930486	0.00734661	29108/9447/7409/30835/948/84433/3684/2207/51284/3689/23643/3055/143662/929/56253/1690/695	17
GO:1905521	BP	GO:1905521	regulation of macrophage migration	5/340	39/18670	0.000673423	0.00945142	0.00746233	56833/728/54209/719/1435	5
GO:0019722	BP	GO:0019722	calcium-mediated signaling	12/340	218/18670	0.000682087	0.00953605	0.00752915	1230/5341/287/5031/54209/920/7462/9455/7226/56704/7412/695	12
GO:0042130	BP	GO:0042130	negative regulation of T cell proliferation	6/340	59/18670	0.000697933	0.00972006	0.00767444	3559/6693/5777/3586/10288/11326	6
GO:0042476	BP	GO:0042476	odontogenesis	9/340	132/18670	0.000706763	0.00980532	0.00774175	1441/55512/1747/1746/3714/1745/6382/5054/1435	9
GO:0009595	BP	GO:0009595	detection of biotic stimulus	4/340	23/18670	0.000727629	0.0100563	0.00793989	23643/54209/56253/284297	4
GO:0002705	BP	GO:0002705	positive regulation of leukocyte mediated immunity	9/340	133/18670	0.000746175	0.0102734	0.00811131	8673/7409/3684/2207/5724/3689/54440/56253/695	9
GO:0045576	BP	GO:0045576	mast cell activation	6/340	60/18670	0.000763778	0.0104759	0.00827122	8673/3162/2207/7462/695/5880	6
GO:0045582	BP	GO:0045582	positive regulation of T cell differentiation	7/340	83/18670	0.000792679	0.0108313	0.0085518	3559/3071/972/10288/11006/54440/8876	7
GO:0030890	BP	GO:0030890	positive regulation of B cell proliferation	5/340	41/18670	0.000850863	0.0115045	0.00908334	84433/3071/4208/972/54440	5
GO:0002718	BP	GO:0002718	regulation of cytokine production involved in immune response	7/340	84/18670	0.00085148	0.0115045	0.00908334	948/3162/2207/972/3586/54440/695	7
GO:0050818	BP	GO:0050818	regulation of coagulation	7/340	84/18670	0.00085148	0.0115045	0.00908334	948/5341/2207/5328/5329/2191/5054	7
GO:0002861	BP	GO:0002861	regulation of inflammatory response to antigenic stimulus	4/340	24/18670	0.00086072	0.0115432	0.0091139	2207/2213/3586/695	4
GO:0071677	BP	GO:0071677	positive regulation of mononuclear cell migration	4/340	24/18670	0.00086072	0.0115432	0.0091139	1230/6387/5054/199	4
GO:0032490	BP	GO:0032490	detection of molecule of bacterial origin	3/340	11/18670	0.000886133	0.0118402	0.00934836	23643/54209/284297	3
GO:0002260	BP	GO:0002260	lymphocyte homeostasis	6/340	62/18670	0.000909782	0.0120933	0.00954822	3559/3071/4208/972/11151/202309	6
GO:0098739	BP	GO:0098739	import across plasma membrane	8/340	110/18670	0.000911757	0.0120933	0.00954822	3762/3760/6518/2350/7226/4036/6549/6547	8
GO:0006958	BP	GO:0006958	complement activation classical pathway	9/340	137/18670	0.000922156	0.0121866	0.00962188	3426/715/717/716/51279/713/712/714/3501	9
GO:0097028	BP	GO:0097028	dendritic cell differentiation	5/340	42/18670	0.000951614	0.0125302	0.00989314	6688/2213/54209/10288/7226	5
GO:0030667	CC	GO:0030667	secretory granule membrane	35/351	298/19717	7.82e-19	2.6e-16	2.06e-16	4311/8673/968/948/7305/27180/3071/963/6518/1536/3684/11025/2207/5724/3689/23601/728/2357/5328/10288/3687/11010/290/53831/719/3903/5329/929/7226/8876/140885/1363/6556/2212/945	35
GO:0070821	CC	GO:0070821	tertiary granule membrane	17/351	73/19717	8.81e-15	1.47e-12	1.16e-12	8673/963/1536/3684/2207/5724/3689/23601/5328/10288/3687/53831/3903/7226/140885/6556/945	17
GO:0009897	CC	GO:0009897	external side of plasma membrane	32/351	393/19717	8.55e-13	9.49e-11	7.53e-11	3762/1230/3559/30835/948/1441/4684/3760/6387/3684/2350/2207/2213/3689/972/920/9180/1515/290/9332/8792/929/4036/84966/3501/6382/7412/3561/945/284297/2676/3675	32
GO:0070820	CC	GO:0070820	tertiary granule	21/351	164/19717	1.66e-12	1.38e-10	1.1e-10	8673/3071/963/5777/1536/3684/2207/5724/3689/23601/2357/5328/10288/3687/53831/3903/7226/140885/4317/6556/945	21
GO:0035579	CC	GO:0035579	specific granule membrane	15/351	91/19717	6.84e-11	4.56e-09	3.61e-09	8673/948/963/6518/1536/3684/3689/23601/5328/53831/719/3903/5329/7226/945	15
GO:0062023	CC	GO:0062023	collagen-containing extracellular matrix	28/351	406/19717	1.12e-09	6.19e-08	4.91e-08	389084/1292/4684/127435/5803/90187/6387/1000/79883/81621/6649/2162/10631/50964/22795/713/255631/712/59277/1302/1305/1690/714/4317/1286/5054/4053/284297	28
GO:0042581	CC	GO:0042581	specific granule	17/351	160/19717	4.21e-09	2e-07	1.59e-07	8673/948/963/5777/6518/1536/3684/3689/23601/5328/53831/719/3903/5329/7226/4317/945	17
GO:0045121	CC	GO:0045121	membrane raft	20/351	315/19717	1.04e-06	4.05e-05	3.21e-05	4311/948/3162/5727/84433/1000/3684/287/3689/2770/1525/6530/3055/920/23209/7462/6404/929/3778/695	20
GO:0098857	CC	GO:0098857	membrane microdomain	20/351	316/19717	1.09e-06	4.05e-05	3.21e-05	4311/948/3162/5727/84433/1000/3684/287/3689/2770/1525/6530/3055/920/23209/7462/6404/929/3778/695	20
GO:0101003	CC	GO:0101003	ficolin-1-rich granule membrane	9/351	61/19717	1.24e-06	4.14e-05	3.29e-05	3071/2207/3689/2357/10288/3687/7226/140885/6556	9
GO:0098589	CC	GO:0098589	membrane region	20/351	328/19717	1.94e-06	5.89e-05	4.67e-05	4311/948/3162/5727/84433/1000/3684/287/3689/2770/1525/6530/3055/920/23209/7462/6404/929/3778/695	20
GO:0043020	CC	GO:0043020	NADPH oxidase complex	4/351	15/19717	0.000115377	0.00320172	0.00254032	1536/4689/654816/654817	4
GO:0044853	CC	GO:0044853	plasma membrane raft	9/351	109/19717	0.000144742	0.00370763	0.00294173	3162/5727/1000/3684/3689/3055/23209/6404/3778	9
GO:0005581	CC	GO:0005581	collagen trimer	8/351	87/19717	0.000160212	0.00381076	0.00302356	1292/713/255631/712/1302/1305/714/1286	8
GO:0008305	CC	GO:0008305	integrin complex	5/351	31/19717	0.000201735	0.00431744	0.00342557	3684/3689/3687/22801/3675	5
GO:0030666	CC	GO:0030666	endocytic vesicle membrane	11/351	167/19717	0.000207445	0.00431744	0.00342557	8673/948/5727/1536/972/23166/2209/11151/9332/6556/5880	11
GO:0098636	CC	GO:0098636	protein complex involved in cell adhesion	5/351	34/19717	0.000316238	0.00619455	0.00491491	3684/3689/3687/22801/3675	5
GO:0030139	CC	GO:0030139	endocytic vesicle	15/351	303/19717	0.000373696	0.00691338	0.00548525	8673/7454/948/5727/1536/51284/972/23166/2209/11151/9332/4689/4036/6556/5880	15
GO:0101002	CC	GO:0101002	ficolin-1-rich granule	11/351	185/19717	0.000498484	0.00873658	0.00693182	3071/2207/3689/2357/10288/3687/3101/9961/7226/140885/6556	11
GO:0035577	CC	GO:0035577	azurophil granule membrane	6/351	58/19717	0.000566016	0.00942417	0.00747737	8673/968/2357/11010/719/8876	6
GO:0045335	CC	GO:0045335	phagocytic vesicle	9/351	132/19717	0.000603099	0.00956343	0.00758786	8673/7454/948/1536/51284/11151/4689/6556/5880	9
GO:0042383	CC	GO:0042383	sarcolemma	9/351	136/19717	0.000747923	0.0113208	0.00898223	3762/1292/1837/3760/1000/6518/287/7412/6547	9
GO:0005884	CC	GO:0005884	actin filament	8/351	111/19717	0.000837755	0.0121292	0.00962364	7454/9051/5357/3055/11151/53904/5880/199	8
GO:0019864	MF	GO:0019864	IgG binding	5/337	11/17697	1.02e-06	0.000537713	0.000460559	2207/2213/9103/2209/2212	5
GO:0019865	MF	GO:0019865	immunoglobulin binding	6/337	24/17697	4.59e-06	0.000849407	0.000727529	2207/2213/9103/2209/920/2212	6
GO:0038024	MF	GO:0038024	cargo receptor activity	10/337	85/17697	4.84e-06	0.000849407	0.000727529	3426/948/55911/3684/2350/3689/23166/9332/4360/284297	10
GO:1901981	MF	GO:1901981	phosphatidylinositol phosphate binding	13/337	161/17697	1.31e-05	0.00171724	0.00147084	124460/64333/5341/9892/79156/55803/196996/4689/654816/54843/695/79958/654817	13
GO:0001540	MF	GO:0001540	amyloid-beta binding	9/337	78/17697	1.7e-05	0.00178878	0.00153212	948/3684/2213/3689/972/54209/10288/712/1410	9
GO:0008329	MF	GO:0008329	signaling pattern recognition receptor activity	5/337	20/17697	2.98e-05	0.00253052	0.00216743	948/5724/51284/23643/929	5
GO:0019955	MF	GO:0019955	cytokine binding	11/337	128/17697	3.4e-05	0.00253052	0.00216743	1230/3559/948/1441/972/920/9180/3587/1436/8792/3561	11
GO:0038187	MF	GO:0038187	pattern recognition receptor activity	5/337	21/17697	3.85e-05	0.00253052	0.00216743	948/5724/51284/23643/929	5
GO:0004252	MF	GO:0004252	serine-type endopeptidase activity	12/337	160/17697	5.8e-05	0.00334058	0.00286126	3426/715/717/94031/146547/716/51279/5328/3082/2191/4317/54933	12
GO:0019838	MF	GO:0019838	growth factor binding	11/337	137/17697	6.35e-05	0.00334058	0.00286126	3559/948/1441/94031/81621/9180/3587/3487/130399/4053/3561	11
GO:0001618	MF	GO:0001618	virus receptor activity	8/337	74/17697	8.04e-05	0.00352375	0.00301814	30835/4684/23601/1525/920/290/4360/6404	8
GO:0104005	MF	GO:0104005	hijacked molecular function	8/337	74/17697	8.04e-05	0.00352375	0.00301814	30835/4684/23601/1525/920/290/4360/6404	8
GO:0004896	MF	GO:0004896	cytokine receptor activity	9/337	96/17697	8.96e-05	0.00362495	0.00310482	1230/3559/1441/55540/972/920/9180/3587/3561	9
GO:0042277	MF	GO:0042277	peptide binding	16/337	295/17697	0.000180214	0.00677088	0.00579936	4311/30835/948/2861/3684/2213/3689/972/54209/10288/1515/290/712/1410/929/10267	16
GO:0008236	MF	GO:0008236	serine-type peptidase activity	12/337	182/17697	0.000197627	0.00693011	0.00593574	3426/715/717/94031/146547/716/51279/5328/3082/2191/4317/54933	12
GO:0004175	MF	GO:0004175	endopeptidase activity	20/337	427/17697	0.000213142	0.00700704	0.00600163	3426/29108/4311/715/717/440854/94031/146547/716/4327/51279/170691/5328/3082/1515/140766/2191/4317/4320/54933	20
GO:0017171	MF	GO:0017171	serine hydrolase activity	12/337	186/17697	0.000241736	0.00747961	0.00640639	3426/715/717/94031/146547/716/51279/5328/3082/2191/4317/54933	12
GO:0005201	MF	GO:0005201	extracellular matrix structural constituent	11/337	163/17697	0.000296626	0.00866808	0.00742433	1292/127435/90187/10631/920/22795/255631/1302/1305/1286/4053	11

## Sheet: Supplementing Table5
Supplementing Table 5: 114 metabolism associated signatures
Cardiolipin Metabolism	CKMT1A
Cardiolipin Metabolism	CKMT1B
Cardiolipin Metabolism	CYCS
Cardiolipin Metabolism	NME4
Cardiolipin Metabolism	TAZ
Cardiolipin Metabolism	TMEM256-PLSCR3
Cardiolipin Biosynthesis	CRLS1
Cardiolipin Biosynthesis	PGS1
Cardiolipin Biosynthesis	PTPMT1
Cardiolipin Biosynthesis	TAMM41
Cholesterol Biosynthesis	ACAT2
Cholesterol Biosynthesis	CYP51A1
Cholesterol Biosynthesis	DHCR24
Cholesterol Biosynthesis	DHCR7
Cholesterol Biosynthesis	EBP
Cholesterol Biosynthesis	FDFT1
Cholesterol Biosynthesis	FDPS
Cholesterol Biosynthesis	GGPS1
Cholesterol Biosynthesis	HMGCR
Cholesterol Biosynthesis	HMGCS1
Cholesterol Biosynthesis	HSD17B7
Cholesterol Biosynthesis	IDI1
Cholesterol Biosynthesis	LBR
Cholesterol Biosynthesis	LIPA
Cholesterol Biosynthesis	LSS
Cholesterol Biosynthesis	MSMO1
Cholesterol Biosynthesis	MVD
Cholesterol Biosynthesis	MVK
Cholesterol Biosynthesis	NSDHL
Cholesterol Biosynthesis	PMVK
Cholesterol Biosynthesis	SC5D
Cholesterol Biosynthesis	SOAT1
Cholesterol Biosynthesis	SQLE
Cholesterol Biosynthesis	TM7SF2
Citric Acid Cycle	ACLY
Citric Acid Cycle	ACO1
Citric Acid Cycle	ACO2
Citric Acid Cycle	CS
Citric Acid Cycle	DLAT
Citric Acid Cycle	DLD
Citric Acid Cycle	DLST
Citric Acid Cycle	FH
Citric Acid Cycle	IDH1
Citric Acid Cycle	IDH2
Citric Acid Cycle	IDH3A
Citric Acid Cycle	IDH3B
Citric Acid Cycle	IDH3G
Citric Acid Cycle	MDH1
Citric Acid Cycle	MDH2
Citric Acid Cycle	MPC1
Citric Acid Cycle	OGDH
Citric Acid Cycle	OGDHL
Citric Acid Cycle	PC
Citric Acid Cycle	PCK1
Citric Acid Cycle	PCK2
Citric Acid Cycle	PDHA1
Citric Acid Cycle	PDHA2
Citric Acid Cycle	PDHB
Citric Acid Cycle	SDHA
Citric Acid Cycle	SDHB
Citric Acid Cycle	SDHC
Citric Acid Cycle	SDHD
Citric Acid Cycle	SUCLA2
Citric Acid Cycle	SUCLG1
Citric Acid Cycle	SUCLG2
Citric Acid Cycle	PDHX
Cyclooxygenase Arachidonic Acid Metabolism	ANXA1
Cyclooxygenase Arachidonic Acid Metabolism	MKNK1
Cyclooxygenase Arachidonic Acid Metabolism	PLA2G4A
Cyclooxygenase Arachidonic Acid Metabolism	PTGS1
Cyclooxygenase Arachidonic Acid Metabolism	PTGS2
Cyclooxygenase Arachidonic Acid Metabolism	VIM
Prostaglandin Biosynthesis	AKR1A1
Prostaglandin Biosynthesis	AKR1B1
Prostaglandin Biosynthesis	AKR1C3
Prostaglandin Biosynthesis	CBR1
Prostaglandin Biosynthesis	FAM213B
Prostaglandin Biosynthesis	HPGDS
Prostaglandin Biosynthesis	PTGDS
Prostaglandin Biosynthesis	PTGES
Prostaglandin Biosynthesis	PTGES2
Prostaglandin Biosynthesis	PTGES3
Purine Biosynthesis	ADSL
Purine Biosynthesis	ADSS
Purine Biosynthesis	ADSSL1
Purine Biosynthesis	AK1
Purine Biosynthesis	AK2
Purine Biosynthesis	AK3
Purine Biosynthesis	AK4
Purine Biosynthesis	AK5
Purine Biosynthesis	ATIC
Purine Biosynthesis	GART
Purine Biosynthesis	GMPS
Purine Biosynthesis	IMPDH1
Purine Biosynthesis	IMPDH2
Purine Biosynthesis	PAICS
Purine Biosynthesis	PFAS
Purine Biosynthesis	PPAT
Purine Biosynthesis	PRPS1
Purine Biosynthesis	PRPS1L1
Purine Biosynthesis	PRPS2
Purine Biosynthesis	TAF9
Pyrimidine Biosynthesis	CAD
Pyrimidine Biosynthesis	CMPK1
Pyrimidine Biosynthesis	CMPK2
Pyrimidine Biosynthesis	CTPS1
Pyrimidine Biosynthesis	CTPS2
Pyrimidine Biosynthesis	DHODH
Pyrimidine Biosynthesis	NME1
Pyrimidine Biosynthesis	NME2
Pyrimidine Biosynthesis	NME3
Pyrimidine Biosynthesis	NME4
Pyrimidine Biosynthesis	NME6
Pyrimidine Biosynthesis	UMPS
Dopamine Biosynthesis	DDC
Dopamine Biosynthesis	QDPR
Dopamine Biosynthesis	SLC18A2
Dopamine Biosynthesis	TH
Epinephrine Biosynthesis	DBH
Epinephrine Biosynthesis	DDC
Epinephrine Biosynthesis	PNMT
Epinephrine Biosynthesis	QDPR
Epinephrine Biosynthesis	SLC18A2
Epinephrine Biosynthesis	TH
Norepinephrine Biosynthesis	DBH
Norepinephrine Biosynthesis	DDC
Norepinephrine Biosynthesis	QDPR
Norepinephrine Biosynthesis	SLC18A2
Norepinephrine Biosynthesis	TH
Fatty Acid Degradation	ABCD1
Fatty Acid Degradation	ABCD2
Fatty Acid Degradation	ACAA2
Fatty Acid Degradation	ACAD9
Fatty Acid Degradation	ACADL
Fatty Acid Degradation	ACADM
Fatty Acid Degradation	ACADS
Fatty Acid Degradation	ACADVL
Fatty Acid Degradation	ACAT1
Fatty Acid Degradation	ACSL1
Fatty Acid Degradation	ACSL3
Fatty Acid Degradation	ACSL4
Fatty Acid Degradation	ACSL5
Fatty Acid Degradation	ACSL6
Fatty Acid Degradation	ACSM1
Fatty Acid Degradation	ACSM2A
Fatty Acid Degradation	ACSM2B
Fatty Acid Degradation	ACSM3
Fatty Acid Degradation	ACSM4
Fatty Acid Degradation	ACSS1
Fatty Acid Degradation	ACSS2
Fatty Acid Degradation	ACSS3
Fatty Acid Degradation	CPT1A
Fatty Acid Degradation	CPT1B
Fatty Acid Degradation	CPT2
Fatty Acid Degradation	CRAT
Fatty Acid Degradation	CROT
Fatty Acid Degradation	ECHS1
Fatty Acid Degradation	ETFA
Fatty Acid Degradation	ETFB
Fatty Acid Degradation	ETFDH
Fatty Acid Degradation	HADH
Fatty Acid Degradation	HADHA
Fatty Acid Degradation	HADHB
Fatty Acid Degradation	HSD17B10
Fatty Acid Degradation	PEX11G
Fatty Acid Degradation	PEX13
Fatty Acid Degradation	PEX14
Fatty Acid Degradation	SLC25A20
Fatty Acid Degradation	ACAT2
Fatty Acid Degradation	ACAA1
Fatty Acid Degradation	EHHADH
Fatty Acid Degradation	ACOX3
Fatty Acid Degradation	ACOX1
Fatty Acid Degradation	ACADSB
Fatty Acid Degradation	GCDH
Fatty Acid Degradation	ACSBG1
Fatty Acid Degradation	ACSBG2
Fatty Acid Degradation	CPT1C
Fatty Acid Degradation	ECI1
Fatty Acid Degradation	ECI2
Fatty Acid Degradation	CYP4A11
Fatty Acid Degradation	CYP4A22
Fatty Acid Degradation	ADH1A
Fatty Acid Degradation	ADH1B
Fatty Acid Degradation	ADH1C
Fatty Acid Degradation	ADH7
Fatty Acid Degradation	ADH4
Fatty Acid Degradation	ADH5
Fatty Acid Degradation	ADH6
Fatty Acid Degradation	ALDH2
Fatty Acid Degradation	ALDH3A2
Fatty Acid Degradation	ALDH1B1
Fatty Acid Degradation	ALDH7A1
Fatty Acid Degradation	ALDH9A1
Fatty Acid Elongation	ACACA
Fatty Acid Elongation	ACACB
Fatty Acid Elongation	ACLY
Fatty Acid Elongation	FASN
Fatty Acid Elongation	MCAT
Fatty Acid Elongation	OLAH
Fatty Acid Elongation	OXSM
Fatty Acid Elongation	ACAA2
Fatty Acid Elongation	ECHS1
Fatty Acid Elongation	HADHA
Fatty Acid Elongation	HADHB
Fatty Acid Elongation	HSD17B10
Fatty Acid Elongation	MECR
Fatty Acid Elongation	PPT1
Fatty Acid Elongation	HADH
Fatty Acid Elongation	PPT2
Fatty Acid Elongation	ELOVL1
Fatty Acid Elongation	ELOVL2
Fatty Acid Elongation	ELOVL3
Fatty Acid Elongation	ELOVL4
Fatty Acid Elongation	ELOVL5
Fatty Acid Elongation	ELOVL6
Fatty Acid Elongation	ELOVL7
Fatty Acid Elongation	HSD17B12
Fatty Acid Elongation	HACD2
Fatty Acid Elongation	HACD1
Fatty Acid Elongation	HACD4
Fatty Acid Elongation	HACD3
Fatty Acid Elongation	TECR
Fatty Acid Elongation	ACOT4
Fatty Acid Elongation	ACOT2
Fatty Acid Elongation	ACOT1
Fatty Acid Elongation	ACOT7
Fatty Acid Biosynthesis	ACACA
Fatty Acid Biosynthesis	ACACB
Fatty Acid Biosynthesis	MCAT
Fatty Acid Biosynthesis	FASN
Fatty Acid Biosynthesis	OXSM
Fatty Acid Biosynthesis	OLAH
Fatty Acid Biosynthesis	ACSL6
Fatty Acid Biosynthesis	ACSL4
Fatty Acid Biosynthesis	ACSL1
Fatty Acid Biosynthesis	ACSL5
Fatty Acid Biosynthesis	ACSL3
Fatty Acid Biosynthesis	ACSBG1
Fatty Acid Biosynthesis	ACSBG2
Folate One Carbon Metabolism	ALDH1L1
Folate One Carbon Metabolism	AMT
Folate One Carbon Metabolism	DHFR
Folate One Carbon Metabolism	DLD
Folate One Carbon Metabolism	DMGDH
Folate One Carbon Metabolism	FOLH1
Folate One Carbon Metabolism	FOLR1
Folate One Carbon Metabolism	FOLR2
Folate One Carbon Metabolism	FPGS
Folate One Carbon Metabolism	GCSH
Folate One Carbon Metabolism	GGH
Folate One Carbon Metabolism	GLDC
Folate One Carbon Metabolism	MTHFD1
Folate One Carbon Metabolism	MTHFD1L
Folate One Carbon Metabolism	MTHFD2
Folate One Carbon Metabolism	MTHFD2L
Folate One Carbon Metabolism	MTHFR
Folate One Carbon Metabolism	MTR
Folate One Carbon Metabolism	MTRR
Folate One Carbon Metabolism	SARDH
Folate One Carbon Metabolism	SHMT1
Folate One Carbon Metabolism	SHMT2
Folate One Carbon Metabolism	SLC19A1
Folate One Carbon Metabolism	SLC25A32
Folate One Carbon Metabolism	SLC46A1
Folate One Carbon Metabolism	ALDH1L2
Folate One Carbon Metabolism	ATIC
Folate One Carbon Metabolism	FTCD
Folate One Carbon Metabolism	GART
Folate One Carbon Metabolism	MTFMT
Folate One Carbon Metabolism	MTHFS
Folate One Carbon Metabolism	TYMS
Folate One Carbon Metabolism	DHFR2
Folate biosynthesis	GCH1
Folate biosynthesis	ALPL
Folate biosynthesis	ALPI
Folate biosynthesis	ALPP
Folate biosynthesis	ALPPL2
Folate biosynthesis	DHFR
Folate biosynthesis	DHFR2
Folate biosynthesis	FPGS
Folate biosynthesis	GGH
Folate biosynthesis	PTS
Folate biosynthesis	SPR
Folate biosynthesis	QDPR
Folate biosynthesis	MOCS1
Folate biosynthesis	MOCS2
Gluconeogenesis	ACSS1
Gluconeogenesis	ACSS2
Gluconeogenesis	ADH1A
Gluconeogenesis	ADH1B
Gluconeogenesis	ADH1C
Gluconeogenesis	ADH4
Gluconeogenesis	ADH5
Gluconeogenesis	ADH6
Gluconeogenesis	ADH7
Gluconeogenesis	ADPGK
Gluconeogenesis	AKR1A1
Gluconeogenesis	ALDH1A3
Gluconeogenesis	ALDH1B1
Gluconeogenesis	ALDH2
Gluconeogenesis	ALDH3A1
Gluconeogenesis	ALDH3A2
Gluconeogenesis	ALDH3B1
Gluconeogenesis	ALDH3B2
Gluconeogenesis	ALDH7A1
Gluconeogenesis	ALDH9A1
Gluconeogenesis	ALDOA
Gluconeogenesis	ALDOB
Gluconeogenesis	ALDOC
Gluconeogenesis	BPGM
Gluconeogenesis	DLAT
Gluconeogenesis	DLD
Gluconeogenesis	ENO1
Gluconeogenesis	ENO2
Gluconeogenesis	ENO3
Gluconeogenesis	FBP1
Gluconeogenesis	FBP2
Gluconeogenesis	G6PC
Gluconeogenesis	G6PC2
Gluconeogenesis	G6PC3
Gluconeogenesis	GALM
Gluconeogenesis	GAPDH
Gluconeogenesis	GAPDHS
Gluconeogenesis	GCK
Gluconeogenesis	GOT1
Gluconeogenesis	GOT2
Gluconeogenesis	GPI
Gluconeogenesis	HK1
Gluconeogenesis	HK2
Gluconeogenesis	HK3
Gluconeogenesis	HKDC1
Gluconeogenesis	LDHA
Gluconeogenesis	LDHAL6A
Gluconeogenesis	LDHAL6B
Gluconeogenesis	LDHB
Gluconeogenesis	LDHC
Gluconeogenesis	MDH2
Gluconeogenesis	MPC1
Gluconeogenesis	PANK1
Gluconeogenesis	PC
Gluconeogenesis	PCK1
Gluconeogenesis	PCK2
Gluconeogenesis	PDHA1
Gluconeogenesis	PDHA2
Gluconeogenesis	PDHB
Gluconeogenesis	PFKFB1
Gluconeogenesis	PFKL
Gluconeogenesis	PFKM
Gluconeogenesis	PFKP
Gluconeogenesis	PGAM1
Gluconeogenesis	PGAM2
Gluconeogenesis	PGAM4
Gluconeogenesis	PGK1
Gluconeogenesis	PGK2
Gluconeogenesis	PGM1
Gluconeogenesis	PGM2
Gluconeogenesis	PKLR
Gluconeogenesis	SLC25A11
Gluconeogenesis	SLC2A2
Gluconeogenesis	SLC37A4
Gluconeogenesis	TPI1
Glycolysis	ACSS1
Glycolysis	ACSS2
Glycolysis	ADH1A
Glycolysis	ADH1B
Glycolysis	ADH1C
Glycolysis	ADH4
Glycolysis	ADH5
Glycolysis	ADH6
Glycolysis	ADH7
Glycolysis	ADPGK
Glycolysis	AKR1A1
Glycolysis	ALDH1A3
Glycolysis	ALDH1B1
Glycolysis	ALDH2
Glycolysis	ALDH3A1
Glycolysis	ALDH3A2
Glycolysis	ALDH3B1
Glycolysis	ALDH3B2
Glycolysis	ALDH7A1
Glycolysis	ALDH9A1
Glycolysis	ALDOA
Glycolysis	ALDOB
Glycolysis	ALDOC
Glycolysis	BPGM
Glycolysis	DLAT
Glycolysis	DLD
Glycolysis	ENO1
Glycolysis	ENO2
Glycolysis	ENO3
Glycolysis	FBP1
Glycolysis	FBP2
Glycolysis	G6PC
Glycolysis	G6PC2
Glycolysis	GALM
Glycolysis	GAPDH
Glycolysis	GAPDHS
Glycolysis	GCK
Glycolysis	GPI
Glycolysis	HK1
Glycolysis	HK2
Glycolysis	HK3
Glycolysis	HKDC1
Glycolysis	LDHA
Glycolysis	LDHAL6A
Glycolysis	LDHAL6B
Glycolysis	LDHB
Glycolysis	LDHC
Glycolysis	PANK1
Glycolysis	PCK1
Glycolysis	PCK2
Glycolysis	PDHA1
Glycolysis	PDHA2
Glycolysis	PDHB
Glycolysis	PFKFB1
Glycolysis	PFKFB2
Glycolysis	PFKFB3
Glycolysis	PFKFB4
Glycolysis	PFKL
Glycolysis	PFKM
Glycolysis	PFKP
Glycolysis	PGAM1
Glycolysis	PGAM2
Glycolysis	PGAM4
Glycolysis	PGK1
Glycolysis	PGK2
Glycolysis	PGM1
Glycolysis	PGM2
Glycolysis	PKLR
Glycolysis	PKM
Glycolysis	SLC2A2
Glycolysis	TPI1
Glycogen Biosynthesis	GBE1
Glycogen Biosynthesis	GCK
Glycogen Biosynthesis	GSK3A
Glycogen Biosynthesis	GSK3B
Glycogen Biosynthesis	GYG1
Glycogen Biosynthesis	GYS1
Glycogen Biosynthesis	GYS2
Glycogen Biosynthesis	PGM1
Glycogen Biosynthesis	PGM2
Glycogen Biosynthesis	PGM3
Glycogen Biosynthesis	PPP1CA
Glycogen Biosynthesis	PPP1CB
Glycogen Biosynthesis	PPP1CC
Glycogen Biosynthesis	PPP1R3A
Glycogen Biosynthesis	PPP1R3B
Glycogen Biosynthesis	PPP1R3C
Glycogen Biosynthesis	PPP1R3D
Glycogen Biosynthesis	PPP1R3E
Glycogen Degradation	AGL
Glycogen Degradation	CALM1
Glycogen Degradation	CALM2
Glycogen Degradation	CALM3
Glycogen Degradation	G6PC
Glycogen Degradation	PGM1
Glycogen Degradation	PGM2
Glycogen Degradation	PGM3
Glycogen Degradation	PHKA1
Glycogen Degradation	PHKA2
Glycogen Degradation	PHKB
Glycogen Degradation	PHKG1
Glycogen Degradation	PHKG2
Glycogen Degradation	PPP1CA
Glycogen Degradation	PPP1CB
Glycogen Degradation	PPP1CC
Glycogen Degradation	PPP1R3A
Glycogen Degradation	PPP1R3B
Glycogen Degradation	PPP1R3C
Glycogen Degradation	PPP1R3D
Glycogen Degradation	PPP1R3E
Glycogen Degradation	PYGB
Glycogen Degradation	PYGL
Glycogen Degradation	PYGM
Heme Biosynthesis	ALAD
Heme Biosynthesis	ALAS1
Heme Biosynthesis	ALAS2
Heme Biosynthesis	CPOX
Heme Biosynthesis	FECH
Heme Biosynthesis	HMBS
Heme Biosynthesis	PPOX
Heme Biosynthesis	UROD
Heme Biosynthesis	UROS
Hexosamine Biosynthesis	GFPT1
Hexosamine Biosynthesis	GNPNAT1
Hexosamine Biosynthesis	GPI
Hexosamine Biosynthesis	MGEA5
Hexosamine Biosynthesis	OGT
Hexosamine Biosynthesis	PGM3
Hexosamine Biosynthesis	UAP1
Homocysteine Biosynthesis	AHCY
Homocysteine Biosynthesis	CARM1
Homocysteine Biosynthesis	COMT
Homocysteine Biosynthesis	DOT1L
Homocysteine Biosynthesis	GAMT
Homocysteine Biosynthesis	HNMT
Homocysteine Biosynthesis	MRM2
Homocysteine Biosynthesis	MTHFR
Homocysteine Biosynthesis	NNMT
Homocysteine Biosynthesis	PCMT1
Homocysteine Biosynthesis	PEMT
Homocysteine Biosynthesis	PNMT
Homocysteine Biosynthesis	PRMT1
Homocysteine Biosynthesis	PRMT5
Homocysteine Biosynthesis	PRMT6
Homocysteine Biosynthesis	RNMT
Homocysteine Biosynthesis	SETDB1
Homocysteine Biosynthesis	SUV39H2
Remethylation	MTHFR
Remethylation	MTR
Remethylation	MTRR
Remethylation	AHCY
Remethylation	ALDH7A1
Remethylation	BHMT
Remethylation	CHDH
Remethylation	MAT2A
Remethylation	MAT2B
Remethylation	MTR
Remethylation	PEMT
Transsulfuration	CBS
Transsulfuration	CDO1
Transsulfuration	CSAD
Transsulfuration	CTH
Ketone Biosynthesis and Metabolism	AACS
Ketone Biosynthesis and Metabolism	ACAT1
Ketone Biosynthesis and Metabolism	ACAT2
Ketone Biosynthesis and Metabolism	BDH1
Ketone Biosynthesis and Metabolism	BDH2
Ketone Biosynthesis and Metabolism	HMGCL
Ketone Biosynthesis and Metabolism	HMGCS1
Ketone Biosynthesis and Metabolism	HMGCS2
Ketone Biosynthesis and Metabolism	OXCT1
Ketone Biosynthesis and Metabolism	OXCT2
Ketone Biosynthesis and Metabolism	HMGCS1
Ketone Biosynthesis and Metabolism	HMGCS2
Kynurenine Metabolism	AADAT
Kynurenine Metabolism	ACMSD
Kynurenine Metabolism	AFMID
Kynurenine Metabolism	GOT2
Kynurenine Metabolism	HAAO
Kynurenine Metabolism	IDO1
Kynurenine Metabolism	IDO2
Kynurenine Metabolism	KMO
Kynurenine Metabolism	KYAT1
Kynurenine Metabolism	KYAT3
Kynurenine Metabolism	KYNU
Kynurenine Metabolism	TDO2
Methionine Cycle	AHCY
Methionine Cycle	AMD1
Methionine Cycle	BHMT
Methionine Cycle	CARM1
Methionine Cycle	CBS
Methionine Cycle	CHDH
Methionine Cycle	COMT
Methionine Cycle	CTH
Methionine Cycle	DNMT1
Methionine Cycle	DNMT3A
Methionine Cycle	DNMT3B
Methionine Cycle	DOT1L
Methionine Cycle	EZH2
Methionine Cycle	GAMT
Methionine Cycle	GNMT
Methionine Cycle	HNMT
Methionine Cycle	IL4I1
Methionine Cycle	KMT5A
Methionine Cycle	MARS
Methionine Cycle	MAT1A
Methionine Cycle	MAT2A
Methionine Cycle	MAT2B
Methionine Cycle	MRM2
Methionine Cycle	MSRB2
Methionine Cycle	MSRB3
Methionine Cycle	MTAP
Methionine Cycle	MTFMT
Methionine Cycle	MTHFR
Methionine Cycle	MTR
Methionine Cycle	MTRR
Methionine Cycle	NNMT
Methionine Cycle	PCMT1
Methionine Cycle	PEMT
Methionine Cycle	PNMT
Methionine Cycle	PRMT1
Methionine Cycle	PRMT2
Methionine Cycle	PRMT3
Methionine Cycle	PRMT5
Methionine Cycle	PRMT6
Methionine Cycle	PRMT7
Methionine Cycle	RNMT
Methionine Cycle	SETD7
Methionine Cycle	SETDB1
Methionine Cycle	SHMT1
Methionine Cycle	SMS
Methionine Cycle	SMYD2
Methionine Cycle	SRM
Methionine Cycle	SUV39H1
Methionine Cycle	SUV39H2
Pentose Phosphate	ALDOA
Pentose Phosphate	ALDOB
Pentose Phosphate	ALDOC
Pentose Phosphate	DERA
Pentose Phosphate	FBP1
Pentose Phosphate	FBP2
Pentose Phosphate	G6PD
Pentose Phosphate	GPI
Pentose Phosphate	H6PD
Pentose Phosphate	PFKL
Pentose Phosphate	PFKM
Pentose Phosphate	PFKP
Pentose Phosphate	PGD
Pentose Phosphate	PGLS
Pentose Phosphate	PGM1
Pentose Phosphate	PGM2
Pentose Phosphate	PRPS1
Pentose Phosphate	PRPS1L1
Pentose Phosphate	PRPS2
Pentose Phosphate	RBKS
Pentose Phosphate	RGN
Pentose Phosphate	RPE
Pentose Phosphate	RPIA
Pentose Phosphate	TALDO1
Pentose Phosphate	TKT
Pentose Phosphate	TKTL1
Pentose Phosphate	TKTL2
Pentose Phosphate	GLYCTK
Pentose Phosphate	IDNK
Pentose Phosphate	RPEL1
Nicotinamide Adenine Metabolism	GAPDH
Nicotinamide Adenine Metabolism	GOT1
Nicotinamide Adenine Metabolism	GOT2
Nicotinamide Adenine Metabolism	GPD1
Nicotinamide Adenine Metabolism	GPD2
Nicotinamide Adenine Metabolism	MDH1
Nicotinamide Adenine Metabolism	MDH2
Nicotinamide Adenine Metabolism	NADK
Nicotinamide Adenine Metabolism	NADK2
Nicotinamide Adenine Metabolism	NNT
Nicotinamide Adenine Metabolism	SLC1A3
Nicotinamide Adenine Metabolism	SLC22A13
Nicotinamide Adenine Metabolism	SLC25A11
Nicotinamide Adenine Metabolism	SLC25A12
Nicotinamide Adenine Metabolism	SLC25A13
Nicotinamide Adenine Metabolism	SLC36A4
Nicotinamide Adenine Metabolism	SLC5A8
Nicotinamide Adenine Metabolism	SLC7A5
ADP-Ribosylation	BST1
ADP-Ribosylation	CD38
ADP-Ribosylation	APLF
ADP-Ribosylation	CHFR
ADP-Ribosylation	MACROD1
ADP-Ribosylation	MACROD2
ADP-Ribosylation	OARD1
ADP-Ribosylation	PARG
ADP-Ribosylation	PARP1
ADP-Ribosylation	PARP10
ADP-Ribosylation	PARP11
ADP-Ribosylation	PARP12
ADP-Ribosylation	PARP14
ADP-Ribosylation	PARP15
ADP-Ribosylation	PARP16
ADP-Ribosylation	PARP2
ADP-Ribosylation	PARP3
ADP-Ribosylation	PARP4
ADP-Ribosylation	PARP6
ADP-Ribosylation	PARP8
ADP-Ribosylation	PARP9
ADP-Ribosylation	RNF146
ADP-Ribosylation	TIPARP
ADP-Ribosylation	TNKS
ADP-Ribosylation	TNKS2
ADP-Ribosylation	ZC3HAV1
Nicotinamide Adenine Dinucleotide Biosynthesis	NADSYN1
Nicotinamide Adenine Dinucleotide Biosynthesis	NMNAT1
Nicotinamide Adenine Dinucleotide Biosynthesis	NMNAT2
Nicotinamide Adenine Dinucleotide Biosynthesis	NMNAT3
Nicotinamide Adenine Dinucleotide Biosynthesis	QPRT
Nicotinamide Adenine Dinucleotide Biosynthesis	NAMPT
Nicotinamide Adenine Dinucleotide Biosynthesis	NAPRT
Nicotinamide Adenine Dinucleotide Biosynthesis	NMRK1
Nicotinamide Adenine Dinucleotide Biosynthesis	NMRK2
Nicotinate and Nicotinamide Metabolism	QPRT
Nicotinate and Nicotinamide Metabolism	NAPRT
Nicotinate and Nicotinamide Metabolism	PNP
Nicotinate and Nicotinamide Metabolism	NMRK1
Nicotinate and Nicotinamide Metabolism	NMRK2
Nicotinate and Nicotinamide Metabolism	NT5C2
Nicotinate and Nicotinamide Metabolism	NT5C1A
Nicotinate and Nicotinamide Metabolism	NT5C1B
Nicotinate and Nicotinamide Metabolism	NT5C
Nicotinate and Nicotinamide Metabolism	NT5M
Nicotinate and Nicotinamide Metabolism	NT5C3A
Nicotinate and Nicotinamide Metabolism	NT5C3B
Nicotinate and Nicotinamide Metabolism	NT5C1B-RDH14
Nicotinate and Nicotinamide Metabolism	NT5E
Nicotinate and Nicotinamide Metabolism	NMNAT3
Nicotinate and Nicotinamide Metabolism	NMNAT1
Nicotinate and Nicotinamide Metabolism	NMNAT2
Nicotinate and Nicotinamide Metabolism	ENPP1
Nicotinate and Nicotinamide Metabolism	ENPP3
Nicotinate and Nicotinamide Metabolism	NUDT12
Nicotinate and Nicotinamide Metabolism	NADSYN1
Nicotinate and Nicotinamide Metabolism	NAMPT
Nicotinate and Nicotinamide Metabolism	CD38
Nicotinate and Nicotinamide Metabolism	BST1
Nicotinate and Nicotinamide Metabolism	NADK
Nicotinate and Nicotinamide Metabolism	NADK2
Nicotinate and Nicotinamide Metabolism	NNT
Nicotinate and Nicotinamide Metabolism	NNMT
Nicotinate and Nicotinamide Metabolism	AOX1
Sirtuin Nicotinamide Metabolism	SIRT1
Sirtuin Nicotinamide Metabolism	SIRT2
Sirtuin Nicotinamide Metabolism	SIRT3
Sirtuin Nicotinamide Metabolism	SIRT4
Sirtuin Nicotinamide Metabolism	SIRT5
Sirtuin Nicotinamide Metabolism	SIRT6
Sirtuin Nicotinamide Metabolism	SIRT7
Polyamine Biosynthesis	AMD1
Polyamine Biosynthesis	AZIN1
Polyamine Biosynthesis	OAZ1
Polyamine Biosynthesis	OAZ2
Polyamine Biosynthesis	OAZ3
Polyamine Biosynthesis	ODC1
Polyamine Biosynthesis	PAOX
Polyamine Biosynthesis	SAT1
Polyamine Biosynthesis	SMOX
Polyamine Biosynthesis	SMS
Polyamine Biosynthesis	SRM
Polyamine Biosynthesis	MAT2A
Polyamine Biosynthesis	MAT2B
Prostanoid Biosynthesis	PTGS1
Prostanoid Biosynthesis	PTGS2
Prostanoid Biosynthesis	PTGIS
Thromboxane Biosynthesis	TBXAS1
Pyruvate Metabolism	ACACA
Pyruvate Metabolism	ACACB
Pyruvate Metabolism	ACAT1
Pyruvate Metabolism	ACAT2
Pyruvate Metabolism	ACOT12
Pyruvate Metabolism	ACSS1
Pyruvate Metabolism	ACSS2
Pyruvate Metabolism	ACYP1
Pyruvate Metabolism	ACYP2
Pyruvate Metabolism	AKR1B1
Pyruvate Metabolism	ALDH1B1
Pyruvate Metabolism	ALDH2
Pyruvate Metabolism	ALDH3A2
Pyruvate Metabolism	ALDH7A1
Pyruvate Metabolism	ALDH9A1
Pyruvate Metabolism	DLAT
Pyruvate Metabolism	DLD
Pyruvate Metabolism	GLO1
Pyruvate Metabolism	GRHPR
Pyruvate Metabolism	HAGH
Pyruvate Metabolism	HAGHL
Pyruvate Metabolism	LDHA
Pyruvate Metabolism	LDHAL6A
Pyruvate Metabolism	LDHAL6B
Pyruvate Metabolism	LDHB
Pyruvate Metabolism	LDHC
Pyruvate Metabolism	LDHD
Pyruvate Metabolism	MDH1
Pyruvate Metabolism	MDH2
Pyruvate Metabolism	ME1
Pyruvate Metabolism	ME2
Pyruvate Metabolism	ME3
Pyruvate Metabolism	PC
Pyruvate Metabolism	PCK1
Pyruvate Metabolism	PCK2
Pyruvate Metabolism	PDHA1
Pyruvate Metabolism	PDHA2
Pyruvate Metabolism	PDHB
Pyruvate Metabolism	PDHX
Pyruvate Metabolism	PDK1
Pyruvate Metabolism	PDK2
Pyruvate Metabolism	PDK3
Pyruvate Metabolism	PDK4
Pyruvate Metabolism	PDP1
Pyruvate Metabolism	PDP2
Pyruvate Metabolism	PKLR
Pyruvate Metabolism	PKM
Pyruvate Metabolism	FH
Retinoic Acid Metabolism	ALDH1A1
Retinoic Acid Metabolism	ALDH1A2
Retinoic Acid Metabolism	ALDH1A3
Retinoic Acid Metabolism	CES1
Retinoic Acid Metabolism	CRABP1
Retinoic Acid Metabolism	CRABP2
Retinoic Acid Metabolism	CYP26A1
Retinoic Acid Metabolism	CYP26B1
Retinoic Acid Metabolism	CYP26C1
Retinoic Acid Metabolism	DHRS9
Retinoic Acid Metabolism	FABP5
Retinoic Acid Metabolism	LRAT
Retinoic Acid Metabolism	RBP1
Retinoic Acid Metabolism	RBP4
Retinoic Acid Metabolism	RDH10
Retinoic Acid Metabolism	RDH16
Retinoic Acid Metabolism	STRA6
Retinoic Acid Metabolism	TTR
Retinoid Metabolism	ABCA4
Retinoid Metabolism	LRAT
Retinoid Metabolism	OPN1LW
Retinoid Metabolism	OPN1MW
Retinoid Metabolism	OPN1SW
Retinoid Metabolism	RBP1
Retinoid Metabolism	RBP3
Retinoid Metabolism	RDH10
Retinoid Metabolism	RDH11
Retinoid Metabolism	RDH12
Retinoid Metabolism	RDH5
Retinoid Metabolism	RDH8
Retinoid Metabolism	RHO
Retinoid Metabolism	RLBP1
Retinoid Metabolism	RPE65
Retinol Metabolism	ABCA1
Retinol Metabolism	ADH1A
Retinol Metabolism	ADH1B
Retinol Metabolism	ADH1C
Retinol Metabolism	ADH4
Retinol Metabolism	ADH5
Retinol Metabolism	ADH6
Retinol Metabolism	ADH7
Retinol Metabolism	AKR1B10
Retinol Metabolism	ALDH1A1
Retinol Metabolism	ALDH1A2
Retinol Metabolism	AWAT1
Retinol Metabolism	AWAT2
Retinol Metabolism	BCO1
Retinol Metabolism	CD36
Retinol Metabolism	CYP1A1
Retinol Metabolism	CYP1A2
Retinol Metabolism	CYP26A1
Retinol Metabolism	CYP26B1
Retinol Metabolism	CYP26C1
Retinol Metabolism	CYP2A13
Retinol Metabolism	CYP2A6
Retinol Metabolism	CYP2A7
Retinol Metabolism	CYP2B6
Retinol Metabolism	CYP2C18
Retinol Metabolism	CYP2C19
Retinol Metabolism	CYP2C8
Retinol Metabolism	CYP2C9
Retinol Metabolism	CYP3A4
Retinol Metabolism	CYP3A43
Retinol Metabolism	CYP3A5
Retinol Metabolism	CYP3A7
Retinol Metabolism	CYP4A11
Retinol Metabolism	CYP4A22
Retinol Metabolism	DGAT1
Retinol Metabolism	DHRS3
Retinol Metabolism	DHRS4
Retinol Metabolism	DHRS4L2
Retinol Metabolism	DHRS9
Retinol Metabolism	DNAJB11
Retinol Metabolism	ERP29
Retinol Metabolism	HSP90B1
Retinol Metabolism	HSPA5
Retinol Metabolism	HYOU1
Retinol Metabolism	LRAT
Retinol Metabolism	PDIA2
Retinol Metabolism	PDIA4
Retinol Metabolism	PDIA6
Retinol Metabolism	PLB1
Retinol Metabolism	PNLIP
Retinol Metabolism	PNLIPRP2
Retinol Metabolism	PNPLA4
Retinol Metabolism	PPIB
Retinol Metabolism	RBP2
Retinol Metabolism	RDH10
Retinol Metabolism	RDH11
Retinol Metabolism	RDH12
Retinol Metabolism	RDH16
Retinol Metabolism	RDH5
Retinol Metabolism	RDH8
Retinol Metabolism	RETSAT
Retinol Metabolism	RPE65
Retinol Metabolism	SCARB1
Retinol Metabolism	SDF2L1
Retinol Metabolism	UGT1A1
Retinol Metabolism	UGT1A10
Retinol Metabolism	UGT1A3
Retinol Metabolism	UGT1A4
Retinol Metabolism	UGT1A5
Retinol Metabolism	UGT1A6
Retinol Metabolism	UGT1A7
Retinol Metabolism	UGT1A8
Retinol Metabolism	UGT1A9
Retinol Metabolism	UGT2A1
Retinol Metabolism	UGT2A2
Retinol Metabolism	UGT2A3
Retinol Metabolism	UGT2B10
Retinol Metabolism	UGT2B11
Retinol Metabolism	UGT2B15
Retinol Metabolism	UGT2B17
Retinol Metabolism	UGT2B28
Retinol Metabolism	UGT2B4
Retinol Metabolism	UGT2B7
Retinol Metabolism	AOX1
Retinol Metabolism	CYP2S1
Retinol Metabolism	CYP3A51P
Retinol Metabolism	DHRS4L1
Retinol Metabolism	HSD17B6
Retinol Metabolism	SDR16C5
Steroid Hormone Metabolism	AKR1C1
Steroid Hormone Metabolism	AKR1C2
Steroid Hormone Metabolism	AKR1C3
Steroid Hormone Metabolism	AKR1C4
Steroid Hormone Metabolism	AKR1D1
Steroid Hormone Metabolism	COMT
Steroid Hormone Metabolism	CYP11A1
Steroid Hormone Metabolism	CYP11B1
Steroid Hormone Metabolism	CYP11B2
Steroid Hormone Metabolism	CYP17A1
Steroid Hormone Metabolism	CYP19A1
Steroid Hormone Metabolism	CYP1A1
Steroid Hormone Metabolism	CYP1B1
Steroid Hormone Metabolism	CYP21A2
Steroid Hormone Metabolism	CYP3A4
Steroid Hormone Metabolism	CYP3A43
Steroid Hormone Metabolism	CYP3A5
Steroid Hormone Metabolism	CYP3A7
Steroid Hormone Metabolism	CYP7A1
Steroid Hormone Metabolism	CYP7B1
Steroid Hormone Metabolism	FDX1
Steroid Hormone Metabolism	FDXR
Steroid Hormone Metabolism	HSD11B1
Steroid Hormone Metabolism	HSD11B2
Steroid Hormone Metabolism	HSD17B1
Steroid Hormone Metabolism	HSD17B12
Steroid Hormone Metabolism	HSD17B2
Steroid Hormone Metabolism	HSD17B3
Steroid Hormone Metabolism	HSD17B6
Steroid Hormone Metabolism	HSD17B7
Steroid Hormone Metabolism	HSD17B8
Steroid Hormone Metabolism	HSD3B1
Steroid Hormone Metabolism	HSD3B2
Steroid Hormone Metabolism	POR
Steroid Hormone Metabolism	SRD5A1
Steroid Hormone Metabolism	SRD5A2
Steroid Hormone Metabolism	SRD5A3
Steroid Hormone Metabolism	STAR
Steroid Hormone Metabolism	STS
Steroid Hormone Metabolism	SULT1E1
Steroid Hormone Metabolism	SULT2B1
Steroid Hormone Metabolism	UGT1A1
Steroid Hormone Metabolism	UGT1A10
Steroid Hormone Metabolism	UGT1A3
Steroid Hormone Metabolism	UGT1A4
Steroid Hormone Metabolism	UGT1A5
Steroid Hormone Metabolism	UGT1A6
Steroid Hormone Metabolism	UGT1A7
Steroid Hormone Metabolism	UGT1A8
Steroid Hormone Metabolism	UGT1A9
Steroid Hormone Metabolism	UGT2A1
Steroid Hormone Metabolism	UGT2A2
Steroid Hormone Metabolism	UGT2A3
Steroid Hormone Metabolism	UGT2B10
Steroid Hormone Metabolism	UGT2B11
Steroid Hormone Metabolism	UGT2B15
Steroid Hormone Metabolism	UGT2B17
Steroid Hormone Metabolism	UGT2B28
Steroid Hormone Metabolism	UGT2B4
Steroid Hormone Metabolism	UGT2B7
Aldosterone Biosynthesis	CYP11A1
Aldosterone Biosynthesis	CYP11B1
Aldosterone Biosynthesis	CYP11B2
Aldosterone Biosynthesis	CYP21A2
Aldosterone Biosynthesis	FDX1
Aldosterone Biosynthesis	FDXR
Aldosterone Biosynthesis	POR
Aldosterone Biosynthesis	STAR
Cortisol Biosynthesis	CYP11B2
Cortisol Biosynthesis	CYP11A1
Cortisol Biosynthesis	CYP11B1
Cortisol Biosynthesis	CYP17A1
Cortisol Biosynthesis	CYP21A2
Cortisol Biosynthesis	FDX1
Cortisol Biosynthesis	FDXR
Cortisol Biosynthesis	HSD3B1
Cortisol Biosynthesis	HSD3B2
Cortisol Biosynthesis	POR
Cortisol Biosynthesis	STAR
Estradiol Biosynthesis	CYP11A1
Estradiol Biosynthesis	CYP17A1
Estradiol Biosynthesis	CYP19A1
Estradiol Biosynthesis	FDX1
Estradiol Biosynthesis	FDXR
Estradiol Biosynthesis	HSD17B1
Estradiol Biosynthesis	HSD17B2
Estradiol Biosynthesis	HSD17B3
Estradiol Biosynthesis	HSD3B1
Estradiol Biosynthesis	HSD3B2
Estradiol Biosynthesis	POR
Estradiol Biosynthesis	STAR
Estradiol Biosynthesis	STS
Estradiol Biosynthesis	SULT1E1
Estradiol Biosynthesis	SULT2A1
Testosterone Biosynthesis	CYP11A1
Testosterone Biosynthesis	CYP17A1
Testosterone Biosynthesis	FDX1
Testosterone Biosynthesis	FDXR
Testosterone Biosynthesis	HSD17B2
Testosterone Biosynthesis	HSD17B3
Testosterone Biosynthesis	HSD3B1
Testosterone Biosynthesis	HSD3B2
Testosterone Biosynthesis	POR
Testosterone Biosynthesis	SRD5A1
Testosterone Biosynthesis	SRD5A2
Testosterone Biosynthesis	STAR
Testosterone Biosynthesis	STS
Testosterone Biosynthesis	SULT2A1
Urea Cycle	ARG1
Urea Cycle	ARG2
Urea Cycle	ASL
Urea Cycle	ASS1
Urea Cycle	CPS1
Urea Cycle	GLS2
Urea Cycle	GLUD1
Urea Cycle	GOT2
Urea Cycle	GPT
Urea Cycle	OTC
Urea Cycle	SLC1A4
Urea Cycle	SLC1A5
Urea Cycle	SLC25A12
Urea Cycle	SLC25A15
Vitamin K	GGCX
Vitamin K	VKORC1
Pentose and Glucuronate Interconversions	KL
Pentose and Glucuronate Interconversions	GUSB
Pentose and Glucuronate Interconversions	UGT2A1
Pentose and Glucuronate Interconversions	UGT2A3
Pentose and Glucuronate Interconversions	UGT2B17
Pentose and Glucuronate Interconversions	UGT2B11
Pentose and Glucuronate Interconversions	UGT2B28
Pentose and Glucuronate Interconversions	UGT1A6
Pentose and Glucuronate Interconversions	UGT1A4
Pentose and Glucuronate Interconversions	UGT1A1
Pentose and Glucuronate Interconversions	UGT1A3
Pentose and Glucuronate Interconversions	UGT2B10
Pentose and Glucuronate Interconversions	UGT1A9
Pentose and Glucuronate Interconversions	UGT2B7
Pentose and Glucuronate Interconversions	UGT1A10
Pentose and Glucuronate Interconversions	UGT1A8
Pentose and Glucuronate Interconversions	UGT1A5
Pentose and Glucuronate Interconversions	UGT2B15
Pentose and Glucuronate Interconversions	UGT1A7
Pentose and Glucuronate Interconversions	UGT2B4
Pentose and Glucuronate Interconversions	UGT2A2
Pentose and Glucuronate Interconversions	UGDH
Pentose and Glucuronate Interconversions	UGP2
Pentose and Glucuronate Interconversions	AKR1A1
Pentose and Glucuronate Interconversions	CRYL1
Pentose and Glucuronate Interconversions	RPE
Pentose and Glucuronate Interconversions	RPEL1
Pentose and Glucuronate Interconversions	XYLB
Pentose and Glucuronate Interconversions	AKR1B1
Pentose and Glucuronate Interconversions	AKR1B10
Pentose and Glucuronate Interconversions	DCXR
Pentose and Glucuronate Interconversions	SORD
Pentose and Glucuronate Interconversions	DHDH
Pentose and Glucuronate Interconversions	ALDH2
Pentose and Glucuronate Interconversions	ALDH3A2
Pentose and Glucuronate Interconversions	ALDH1B1
Fructose and Mannose Metabolism	MPI
Fructose and Mannose Metabolism	PMM2
Fructose and Mannose Metabolism	PMM1
Fructose and Mannose Metabolism	GMPPB
Fructose and Mannose Metabolism	GMPPA
Fructose and Mannose Metabolism	GMDS
Fructose and Mannose Metabolism	TSTA3
Fructose and Mannose Metabolism	FPGT
Fructose and Mannose Metabolism	FUK
Fructose and Mannose Metabolism	ENOSF1
Fructose and Mannose Metabolism	HK3
Fructose and Mannose Metabolism	HK1
Fructose and Mannose Metabolism	HK2
Fructose and Mannose Metabolism	HKDC1
Fructose and Mannose Metabolism	PFKM
Fructose and Mannose Metabolism	PFKP
Fructose and Mannose Metabolism	PFKL
Fructose and Mannose Metabolism	FBP1
Fructose and Mannose Metabolism	FBP2
Fructose and Mannose Metabolism	PFKFB1
Fructose and Mannose Metabolism	PFKFB2
Fructose and Mannose Metabolism	PFKFB3
Fructose and Mannose Metabolism	PFKFB4
Fructose and Mannose Metabolism	TIGAR
Fructose and Mannose Metabolism	KHK
Fructose and Mannose Metabolism	SORD
Fructose and Mannose Metabolism	AKR1B1
Fructose and Mannose Metabolism	AKR1B10
Fructose and Mannose Metabolism	ALDOC
Fructose and Mannose Metabolism	ALDOA
Fructose and Mannose Metabolism	ALDOB
Fructose and Mannose Metabolism	TPI1
Fructose and Mannose Metabolism	TKFC
Galactose Metabolism	GALM
Galactose Metabolism	GALK1
Galactose Metabolism	GALT
Galactose Metabolism	GALE
Galactose Metabolism	UGP2
Galactose Metabolism	PGM1
Galactose Metabolism	PGM2
Galactose Metabolism	HK3
Galactose Metabolism	HK1
Galactose Metabolism	HK2
Galactose Metabolism	HKDC1
Galactose Metabolism	GCK
Galactose Metabolism	G6PC
Galactose Metabolism	G6PC2
Galactose Metabolism	G6PC3
Galactose Metabolism	GLB1
Galactose Metabolism	LCT
Galactose Metabolism	LALBA
Galactose Metabolism	B4GALT1
Galactose Metabolism	B4GALT2
Galactose Metabolism	GLA
Galactose Metabolism	AKR1B1
Galactose Metabolism	AKR1B10
Galactose Metabolism	PFKM
Galactose Metabolism	PFKP
Galactose Metabolism	PFKL
Galactose Metabolism	MGAM
Galactose Metabolism	MGAM2
Galactose Metabolism	GAA
Galactose Metabolism	GANC
Galactose Metabolism	SI
Ascorbate and Aldrate Metabolism	UGDH
Ascorbate and Aldrate Metabolism	UGT2A1
Ascorbate and Aldrate Metabolism	UGT2A3
Ascorbate and Aldrate Metabolism	UGT2B17
Ascorbate and Aldrate Metabolism	UGT2B11
Ascorbate and Aldrate Metabolism	UGT2B28
Ascorbate and Aldrate Metabolism	UGT1A6
Ascorbate and Aldrate Metabolism	UGT1A4
Ascorbate and Aldrate Metabolism	UGT1A1
Ascorbate and Aldrate Metabolism	UGT1A3
Ascorbate and Aldrate Metabolism	UGT2B10
Ascorbate and Aldrate Metabolism	UGT1A9
Ascorbate and Aldrate Metabolism	UGT2B7
Ascorbate and Aldrate Metabolism	UGT1A10
Ascorbate and Aldrate Metabolism	UGT1A8
Ascorbate and Aldrate Metabolism	UGT1A5
Ascorbate and Aldrate Metabolism	UGT2B15
Ascorbate and Aldrate Metabolism	UGT1A7
Ascorbate and Aldrate Metabolism	UGT2B4
Ascorbate and Aldrate Metabolism	UGT2A2
Ascorbate and Aldrate Metabolism	MIOX
Ascorbate and Aldrate Metabolism	RGN
Ascorbate and Aldrate Metabolism	ALDH2
Ascorbate and Aldrate Metabolism	ALDH3A2
Ascorbate and Aldrate Metabolism	ALDH1B1
Ascorbate and Aldrate Metabolism	ALDH7A1
Ascorbate and Aldrate Metabolism	ALDH9A1
Starch and Suctose Metabolism	MGAM
Starch and Suctose Metabolism	MGAM2
Starch and Suctose Metabolism	GAA
Starch and Suctose Metabolism	GANC
Starch and Suctose Metabolism	SI
Starch and Suctose Metabolism	UGP2
Starch and Suctose Metabolism	ENPP1
Starch and Suctose Metabolism	ENPP3
Starch and Suctose Metabolism	GBA3
Starch and Suctose Metabolism	GYS2
Starch and Suctose Metabolism	GYS1
Starch and Suctose Metabolism	GYG1
Starch and Suctose Metabolism	GYG2
Starch and Suctose Metabolism	GBE1
Starch and Suctose Metabolism	PYGL
Starch and Suctose Metabolism	PYGM
Starch and Suctose Metabolism	PYGB
Starch and Suctose Metabolism	AGL
Starch and Suctose Metabolism	AMY1C
Starch and Suctose Metabolism	AMY2A
Starch and Suctose Metabolism	AMY1A
Starch and Suctose Metabolism	AMY2B
Starch and Suctose Metabolism	AMY1B
Starch and Suctose Metabolism	TREH
Starch and Suctose Metabolism	PGM1
Starch and Suctose Metabolism	PGM2
Starch and Suctose Metabolism	HK3
Starch and Suctose Metabolism	HK1
Starch and Suctose Metabolism	HK2
Starch and Suctose Metabolism	HKDC1
Starch and Suctose Metabolism	GCK
Starch and Suctose Metabolism	G6PC
Starch and Suctose Metabolism	G6PC2
Starch and Suctose Metabolism	G6PC3
Starch and Suctose Metabolism	PGM2L1
Starch and Suctose Metabolism	GPI
Amino Sugar and Nucleotide Sugar Metabolism	CHIA
Amino Sugar and Nucleotide Sugar Metabolism	CHIT1
Amino Sugar and Nucleotide Sugar Metabolism	HEXA
Amino Sugar and Nucleotide Sugar Metabolism	HEXB
Amino Sugar and Nucleotide Sugar Metabolism	NAGK
Amino Sugar and Nucleotide Sugar Metabolism	PGM3
Amino Sugar and Nucleotide Sugar Metabolism	UAP1
Amino Sugar and Nucleotide Sugar Metabolism	UAP1L1
Amino Sugar and Nucleotide Sugar Metabolism	GNE
Amino Sugar and Nucleotide Sugar Metabolism	RENBP
Amino Sugar and Nucleotide Sugar Metabolism	NANS
Amino Sugar and Nucleotide Sugar Metabolism	NANP
Amino Sugar and Nucleotide Sugar Metabolism	NPL
Amino Sugar and Nucleotide Sugar Metabolism	CMAS
Amino Sugar and Nucleotide Sugar Metabolism	CYB5R1
Amino Sugar and Nucleotide Sugar Metabolism	CYB5R3
Amino Sugar and Nucleotide Sugar Metabolism	CYB5R2
Amino Sugar and Nucleotide Sugar Metabolism	CYB5RL
Amino Sugar and Nucleotide Sugar Metabolism	CYB5R4
Amino Sugar and Nucleotide Sugar Metabolism	HK3
Amino Sugar and Nucleotide Sugar Metabolism	HK1
Amino Sugar and Nucleotide Sugar Metabolism	HK2
Amino Sugar and Nucleotide Sugar Metabolism	HKDC1
Amino Sugar and Nucleotide Sugar Metabolism	AMDHD2
Amino Sugar and Nucleotide Sugar Metabolism	GNPNAT1
Amino Sugar and Nucleotide Sugar Metabolism	GNPDA1
Amino Sugar and Nucleotide Sugar Metabolism	GNPDA2
Amino Sugar and Nucleotide Sugar Metabolism	GFPT2
Amino Sugar and Nucleotide Sugar Metabolism	GFPT1
Amino Sugar and Nucleotide Sugar Metabolism	UXS1
Amino Sugar and Nucleotide Sugar Metabolism	GCK
Amino Sugar and Nucleotide Sugar Metabolism	GPI
Amino Sugar and Nucleotide Sugar Metabolism	PGM1
Amino Sugar and Nucleotide Sugar Metabolism	PGM2
Amino Sugar and Nucleotide Sugar Metabolism	UGP2
Amino Sugar and Nucleotide Sugar Metabolism	UGDH
Amino Sugar and Nucleotide Sugar Metabolism	GALK1
Amino Sugar and Nucleotide Sugar Metabolism	GALT
Amino Sugar and Nucleotide Sugar Metabolism	GALE
Amino Sugar and Nucleotide Sugar Metabolism	PMM2
Amino Sugar and Nucleotide Sugar Metabolism	PMM1
Amino Sugar and Nucleotide Sugar Metabolism	GMPPB
Amino Sugar and Nucleotide Sugar Metabolism	GMPPA
Amino Sugar and Nucleotide Sugar Metabolism	GMDS
Amino Sugar and Nucleotide Sugar Metabolism	MPI
Amino Sugar and Nucleotide Sugar Metabolism	FUK
Amino Sugar and Nucleotide Sugar Metabolism	FPGT
Amino Sugar and Nucleotide Sugar Metabolism	TSTA3
Glyoxylate and Dicarboxylate Metabolism	MDH1
Glyoxylate and Dicarboxylate Metabolism	MDH2
Glyoxylate and Dicarboxylate Metabolism	CS
Glyoxylate and Dicarboxylate Metabolism	ACO2
Glyoxylate and Dicarboxylate Metabolism	ACO1
Glyoxylate and Dicarboxylate Metabolism	ACAT2
Glyoxylate and Dicarboxylate Metabolism	ACAT1
Glyoxylate and Dicarboxylate Metabolism	MCEE
Glyoxylate and Dicarboxylate Metabolism	PCCA
Glyoxylate and Dicarboxylate Metabolism	PCCB
Glyoxylate and Dicarboxylate Metabolism	MUT
Glyoxylate and Dicarboxylate Metabolism	HAO2
Glyoxylate and Dicarboxylate Metabolism	HAO1
Glyoxylate and Dicarboxylate Metabolism	CAT
Glyoxylate and Dicarboxylate Metabolism	GRHPR
Glyoxylate and Dicarboxylate Metabolism	PGP
Glyoxylate and Dicarboxylate Metabolism	AGXT
Glyoxylate and Dicarboxylate Metabolism	GLUL
Glyoxylate and Dicarboxylate Metabolism	SHMT2
Glyoxylate and Dicarboxylate Metabolism	SHMT1
Glyoxylate and Dicarboxylate Metabolism	GLDC
Glyoxylate and Dicarboxylate Metabolism	AMT
Glyoxylate and Dicarboxylate Metabolism	DLD
Glyoxylate and Dicarboxylate Metabolism	GCSH
Glyoxylate and Dicarboxylate Metabolism	HYI
Glyoxylate and Dicarboxylate Metabolism	GLYCTK
Glyoxylate and Dicarboxylate Metabolism	HOGA1
Glyoxylate and Dicarboxylate Metabolism	AFMID
Propanoate Metabolism	ACSS1
Propanoate Metabolism	ACSS2
Propanoate Metabolism	ACSS3
Propanoate Metabolism	BCKDHA
Propanoate Metabolism	BCKDHB
Propanoate Metabolism	DBT
Propanoate Metabolism	DLD
Propanoate Metabolism	ACADM
Propanoate Metabolism	HADHA
Propanoate Metabolism	EHHADH
Propanoate Metabolism	ECHS1
Propanoate Metabolism	HIBCH
Propanoate Metabolism	ACACA
Propanoate Metabolism	ACACB
Propanoate Metabolism	MLYCD
Propanoate Metabolism	ABAT
Propanoate Metabolism	PCCA
Propanoate Metabolism	PCCB
Propanoate Metabolism	ECHDC1
Propanoate Metabolism	MCEE
Propanoate Metabolism	MUT
Propanoate Metabolism	SUCLG1
Propanoate Metabolism	SUCLG2
Propanoate Metabolism	SUCLA2
Propanoate Metabolism	ALDH6A1
Propanoate Metabolism	LDHAL6A
Propanoate Metabolism	LDHAL6B
Propanoate Metabolism	LDHA
Propanoate Metabolism	LDHB
Propanoate Metabolism	LDHC
Propanoate Metabolism	ACAT2
Propanoate Metabolism	ACAT1
Butanoate Metabolism	ACAT2
Butanoate Metabolism	ACAT1
Butanoate Metabolism	HADH
Butanoate Metabolism	HADHA
Butanoate Metabolism	EHHADH
Butanoate Metabolism	ECHS1
Butanoate Metabolism	ACADS
Butanoate Metabolism	ACSM1
Butanoate Metabolism	ACSM2A
Butanoate Metabolism	ACSM4
Butanoate Metabolism	ACSM5
Butanoate Metabolism	ACSM3
Butanoate Metabolism	ACSM2B
Butanoate Metabolism	ACSM6
Butanoate Metabolism	L2HGDH
Butanoate Metabolism	GAD1
Butanoate Metabolism	GAD2
Butanoate Metabolism	ABAT
Butanoate Metabolism	ALDH5A1
Butanoate Metabolism	HMGCS1
Butanoate Metabolism	HMGCS2
Butanoate Metabolism	HMGCL
Butanoate Metabolism	HMGCLL1
Butanoate Metabolism	OXCT1
Butanoate Metabolism	OXCT2
Butanoate Metabolism	AACS
Butanoate Metabolism	BDH1
Butanoate Metabolism	BDH2
Inositol Phosphate Metabolism	PIK3C3
Inositol Phosphate Metabolism	MTM1
Inositol Phosphate Metabolism	MTMR1
Inositol Phosphate Metabolism	MTMR2
Inositol Phosphate Metabolism	MTMR3
Inositol Phosphate Metabolism	MTMR4
Inositol Phosphate Metabolism	MTMR8
Inositol Phosphate Metabolism	MTMR6
Inositol Phosphate Metabolism	MTMR7
Inositol Phosphate Metabolism	MTMR14
Inositol Phosphate Metabolism	PI4KA
Inositol Phosphate Metabolism	PI4KB
Inositol Phosphate Metabolism	PI4K2A
Inositol Phosphate Metabolism	PI4K2B
Inositol Phosphate Metabolism	PIP5K1C
Inositol Phosphate Metabolism	PIP5K1A
Inositol Phosphate Metabolism	PIP5K1B
Inositol Phosphate Metabolism	PIP5KL1
Inositol Phosphate Metabolism	OCRL
Inositol Phosphate Metabolism	INPP5B
Inositol Phosphate Metabolism	INPP5E
Inositol Phosphate Metabolism	SYNJ1
Inositol Phosphate Metabolism	SYNJ2
Inositol Phosphate Metabolism	PIK3CA
Inositol Phosphate Metabolism	PIK3CD
Inositol Phosphate Metabolism	PIK3CB
Inositol Phosphate Metabolism	PIK3CG
Inositol Phosphate Metabolism	PTEN
Inositol Phosphate Metabolism	INPP5D
Inositol Phosphate Metabolism	INPPL1
Inositol Phosphate Metabolism	PIK3C2G
Inositol Phosphate Metabolism	PIK3C2A
Inositol Phosphate Metabolism	PIK3C2B
Inositol Phosphate Metabolism	INPP4A
Inositol Phosphate Metabolism	INPP4B
Inositol Phosphate Metabolism	PIKFYVE
Inositol Phosphate Metabolism	PIP4K2C
Inositol Phosphate Metabolism	PIP4K2A
Inositol Phosphate Metabolism	PIP4K2B
Inositol Phosphate Metabolism	PLCB1
Inositol Phosphate Metabolism	PLCB2
Inositol Phosphate Metabolism	PLCB3
Inositol Phosphate Metabolism	PLCB4
Inositol Phosphate Metabolism	PLCD1
Inositol Phosphate Metabolism	PLCD3
Inositol Phosphate Metabolism	PLCD4
Inositol Phosphate Metabolism	PLCE1
Inositol Phosphate Metabolism	PLCG1
Inositol Phosphate Metabolism	PLCG2
Inositol Phosphate Metabolism	PLCZ1
Inositol Phosphate Metabolism	PLCH1
Inositol Phosphate Metabolism	PLCH2
Inositol Phosphate Metabolism	IMPA2
Inositol Phosphate Metabolism	IMPA1
Inositol Phosphate Metabolism	IMPAD1
Inositol Phosphate Metabolism	CDIPT
Inositol Phosphate Metabolism	ISYNA1
Inositol Phosphate Metabolism	INPP1
Inositol Phosphate Metabolism	INPP5K
Inositol Phosphate Metabolism	INPP5J
Inositol Phosphate Metabolism	INPP5A
Inositol Phosphate Metabolism	MINPP1
Inositol Phosphate Metabolism	ITPKB
Inositol Phosphate Metabolism	ITPKA
Inositol Phosphate Metabolism	ITPKC
Inositol Phosphate Metabolism	ITPK1
Inositol Phosphate Metabolism	IPMK
Inositol Phosphate Metabolism	IPPK
Inositol Phosphate Metabolism	MIOX
Inositol Phosphate Metabolism	ALDH6A1
Inositol Phosphate Metabolism	TPI1
Oxidative Phosphorylation	ND1
Oxidative Phosphorylation	ND2
Oxidative Phosphorylation	ND3
Oxidative Phosphorylation	ND4
Oxidative Phosphorylation	ND4L
Oxidative Phosphorylation	ND5
Oxidative Phosphorylation	ND6
Oxidative Phosphorylation	NDUFS1
Oxidative Phosphorylation	NDUFS2
Oxidative Phosphorylation	NDUFS3
Oxidative Phosphorylation	NDUFS4
Oxidative Phosphorylation	NDUFS5
Oxidative Phosphorylation	NDUFS6
Oxidative Phosphorylation	NDUFS7
Oxidative Phosphorylation	NDUFS8
Oxidative Phosphorylation	NDUFV1
Oxidative Phosphorylation	NDUFV2
Oxidative Phosphorylation	NDUFV3
Oxidative Phosphorylation	NDUFA1
Oxidative Phosphorylation	NDUFA2
Oxidative Phosphorylation	NDUFA3
Oxidative Phosphorylation	NDUFA4
Oxidative Phosphorylation	NDUFA4L2
Oxidative Phosphorylation	NDUFA5
Oxidative Phosphorylation	NDUFA6
Oxidative Phosphorylation	NDUFA7
Oxidative Phosphorylation	NDUFA8
Oxidative Phosphorylation	NDUFA9
Oxidative Phosphorylation	NDUFA10
Oxidative Phosphorylation	NDUFAB1
Oxidative Phosphorylation	NDUFA11
Oxidative Phosphorylation	NDUFA12
Oxidative Phosphorylation	NDUFA13
Oxidative Phosphorylation	NDUFB1
Oxidative Phosphorylation	NDUFB2
Oxidative Phosphorylation	NDUFB3
Oxidative Phosphorylation	NDUFB4
Oxidative Phosphorylation	NDUFB5
Oxidative Phosphorylation	NDUFB6
Oxidative Phosphorylation	NDUFB7
Oxidative Phosphorylation	NDUFB8
Oxidative Phosphorylation	NDUFB9
Oxidative Phosphorylation	NDUFB10
Oxidative Phosphorylation	NDUFB11
Oxidative Phosphorylation	NDUFC1
Oxidative Phosphorylation	NDUFC2
Oxidative Phosphorylation	NDUFC2-KCTD14
Oxidative Phosphorylation	SDHA
Oxidative Phosphorylation	SDHB
Oxidative Phosphorylation	SDHC
Oxidative Phosphorylation	SDHD
Oxidative Phosphorylation	UQCRFS1
Oxidative Phosphorylation	CYTB
Oxidative Phosphorylation	CYC1
Oxidative Phosphorylation	UQCRC1
Oxidative Phosphorylation	UQCRC2
Oxidative Phosphorylation	UQCRH
Oxidative Phosphorylation	UQCRHL
Oxidative Phosphorylation	UQCRB
Oxidative Phosphorylation	UQCRQ
Oxidative Phosphorylation	UQCR10
Oxidative Phosphorylation	UQCR11
Oxidative Phosphorylation	COX10
Oxidative Phosphorylation	COX3
Oxidative Phosphorylation	COX1
Oxidative Phosphorylation	COX2
Oxidative Phosphorylation	COX4I2
Oxidative Phosphorylation	COX4I1
Oxidative Phosphorylation	COX5A
Oxidative Phosphorylation	COX5B
Oxidative Phosphorylation	COX6A1
Oxidative Phosphorylation	COX6A2
Oxidative Phosphorylation	COX6B1
Oxidative Phosphorylation	COX6B2
Oxidative Phosphorylation	COX6C
Oxidative Phosphorylation	COX7A1
Oxidative Phosphorylation	COX7A2
Oxidative Phosphorylation	COX7A2L
Oxidative Phosphorylation	COX7B
Oxidative Phosphorylation	COX7B2
Oxidative Phosphorylation	COX7C
Oxidative Phosphorylation	COX8C
Oxidative Phosphorylation	COX8A
Oxidative Phosphorylation	COX11
Oxidative Phosphorylation	COX15
Oxidative Phosphorylation	COX17
Oxidative Phosphorylation	ATP5A1
Oxidative Phosphorylation	ATP5B
Oxidative Phosphorylation	ATP5C1
Oxidative Phosphorylation	ATP5D
Oxidative Phosphorylation	ATP5E
Oxidative Phosphorylation	ATP5O
Oxidative Phosphorylation	ATP6
Oxidative Phosphorylation	ATP5F1
Oxidative Phosphorylation	ATP5G1
Oxidative Phosphorylation	ATP5G2
Oxidative Phosphorylation	ATP5G3
Oxidative Phosphorylation	ATP5H
Oxidative Phosphorylation	ATP5I
Oxidative Phosphorylation	ATP5J2
Oxidative Phosphorylation	ATP5L
Oxidative Phosphorylation	ATP5J
Oxidative Phosphorylation	ATP8
Oxidative Phosphorylation	ATP6V1A
Oxidative Phosphorylation	ATP6V1B1
Oxidative Phosphorylation	ATP6V1B2
Oxidative Phosphorylation	ATP6V1C2
Oxidative Phosphorylation	ATP6V1C1
Oxidative Phosphorylation	ATP6V1D
Oxidative Phosphorylation	ATP6V1E2
Oxidative Phosphorylation	ATP6V1E1
Oxidative Phosphorylation	ATP6V1F
Oxidative Phosphorylation	ATP6V1G1
Oxidative Phosphorylation	ATP6V1G3
Oxidative Phosphorylation	ATP6V1G2
Oxidative Phosphorylation	ATP6V1H
Oxidative Phosphorylation	TCIRG1
Oxidative Phosphorylation	ATP6V0A2
Oxidative Phosphorylation	ATP6V0A4
Oxidative Phosphorylation	ATP6V0A1
Oxidative Phosphorylation	ATP6V0C
Oxidative Phosphorylation	ATP6V0B
Oxidative Phosphorylation	ATP6V0D1
Oxidative Phosphorylation	ATP6V0D2
Oxidative Phosphorylation	ATP6V0E1
Oxidative Phosphorylation	ATP6V0E2
Oxidative Phosphorylation	ATP6AP1
Oxidative Phosphorylation	ATP4A
Oxidative Phosphorylation	ATP4B
Oxidative Phosphorylation	ATP12A
Oxidative Phosphorylation	PPA2
Oxidative Phosphorylation	PPA1
Oxidative Phosphorylation	LHPP
Nitrogen Metabolism	GLUD1
Nitrogen Metabolism	GLUD2
Nitrogen Metabolism	GLUL
Nitrogen Metabolism	CPS1
Nitrogen Metabolism	CA13
Nitrogen Metabolism	CA1
Nitrogen Metabolism	CA6
Nitrogen Metabolism	CA7
Nitrogen Metabolism	CA12
Nitrogen Metabolism	CA5B
Nitrogen Metabolism	CA14
Nitrogen Metabolism	CA9
Nitrogen Metabolism	CA3
Nitrogen Metabolism	CA5A
Nitrogen Metabolism	CA8
Nitrogen Metabolism	CA2
Nitrogen Metabolism	CA4
Sulfur Metabolism	PAPSS1
Sulfur Metabolism	PAPSS2
Sulfur Metabolism	BPNT1
Sulfur Metabolism	IMPAD1
Sulfur Metabolism	SUOX
Sulfur Metabolism	CYCS
Sulfur Metabolism	ETHE1
Sulfur Metabolism	MPST
Sulfur Metabolism	TST
Sulfur Metabolism	SQRDL
Steroid Biosynthesis	FDFT1
Steroid Biosynthesis	SQLE
Steroid Biosynthesis	LSS
Steroid Biosynthesis	CYP51A1
Steroid Biosynthesis	TM7SF2
Steroid Biosynthesis	MSMO1
Steroid Biosynthesis	FAXDC2
Steroid Biosynthesis	NSDHL
Steroid Biosynthesis	HSD17B7
Steroid Biosynthesis	EBP
Steroid Biosynthesis	DHCR24
Steroid Biosynthesis	SC5D
Steroid Biosynthesis	DHCR7
Steroid Biosynthesis	LIPA
Steroid Biosynthesis	CEL
Steroid Biosynthesis	SOAT2
Steroid Biosynthesis	SOAT1
Steroid Biosynthesis	CYP2R1
Steroid Biosynthesis	CYP27B1
Steroid Biosynthesis	CYP24A1
Primary Bile Acid Biosynthesis	CYP39A1
Primary Bile Acid Biosynthesis	CYP46A
Primary Bile Acid Biosynthesis	HSD3B7
Primary Bile Acid Biosynthesis	CH25H
Primary Bile Acid Biosynthesis	CYP7B1
Primary Bile Acid Biosynthesis	CYP7A1
Primary Bile Acid Biosynthesis	CYP27A1
Primary Bile Acid Biosynthesis	CYP8B1
Primary Bile Acid Biosynthesis	AKR1D1
Primary Bile Acid Biosynthesis	AKR1C4
Primary Bile Acid Biosynthesis	SLC27A5
Primary Bile Acid Biosynthesis	AMACR
Primary Bile Acid Biosynthesis	ACOX2
Primary Bile Acid Biosynthesis	HSD17B4
Primary Bile Acid Biosynthesis	SCP2
Primary Bile Acid Biosynthesis	ACOT8
Primary Bile Acid Biosynthesis	BAAT
Steroid Hormone Biosynthesis	CYP17A1
Steroid Hormone Biosynthesis	CYP11A
Steroid Hormone Biosynthesis	STS
Steroid Hormone Biosynthesis	SULT2B1
Steroid Hormone Biosynthesis	CYP21A2
Steroid Hormone Biosynthesis	HSD3B1
Steroid Hormone Biosynthesis	HSD3B2
Steroid Hormone Biosynthesis	SRD5A1
Steroid Hormone Biosynthesis	SRD5A2
Steroid Hormone Biosynthesis	SRD5A3
Steroid Hormone Biosynthesis	AKR1C2
Steroid Hormone Biosynthesis	AKR1C3
Steroid Hormone Biosynthesis	CYP11B1
Steroid Hormone Biosynthesis	CYP11B2
Steroid Hormone Biosynthesis	AKR1D1
Steroid Hormone Biosynthesis	AKR1C4
Steroid Hormone Biosynthesis	HSD11B1
Steroid Hormone Biosynthesis	HSD11B2
Steroid Hormone Biosynthesis	AKR1C1
Steroid Hormone Biosynthesis	CYP7B1
Steroid Hormone Biosynthesis	SULT1E1
Steroid Hormone Biosynthesis	HSD17B1
Steroid Hormone Biosynthesis	HSD17B2
Steroid Hormone Biosynthesis	HSD17B6
Steroid Hormone Biosynthesis	HSD17B7
Steroid Hormone Biosynthesis	HSD17B8
Steroid Hormone Biosynthesis	HSD17B12
Steroid Hormone Biosynthesis	CYP1A1
Steroid Hormone Biosynthesis	CYP1A2
Steroid Hormone Biosynthesis	CYP3A5
Steroid Hormone Biosynthesis	CYP3A7
Steroid Hormone Biosynthesis	CYP3A7-CYP3A51P
Steroid Hormone Biosynthesis	CYP2E1
Steroid Hormone Biosynthesis	CYP3A4
Steroid Hormone Biosynthesis	CYP1B1
Steroid Hormone Biosynthesis	CYP19A1
Steroid Hormone Biosynthesis	CYP7A1
Steroid Hormone Biosynthesis	UGT2A1
Steroid Hormone Biosynthesis	UGT2A3
Steroid Hormone Biosynthesis	UGT2B17
Steroid Hormone Biosynthesis	UGT2B11
Steroid Hormone Biosynthesis	UGT2B28
Steroid Hormone Biosynthesis	UGT1A6
Steroid Hormone Biosynthesis	UGT1A4
Steroid Hormone Biosynthesis	UGT1A1
Steroid Hormone Biosynthesis	UGT1A3
Steroid Hormone Biosynthesis	UGT2B10
Steroid Hormone Biosynthesis	UGT1A9
Steroid Hormone Biosynthesis	UGT2B7
Steroid Hormone Biosynthesis	UGT1A10
Steroid Hormone Biosynthesis	UGT1A8
Steroid Hormone Biosynthesis	UGT1A5
Steroid Hormone Biosynthesis	UGT2B15
Steroid Hormone Biosynthesis	UGT1A7
Steroid Hormone Biosynthesis	UGT2B4
Steroid Hormone Biosynthesis	UGT2A2
Steroid Hormone Biosynthesis	COMT
Steroid Hormone Biosynthesis	HSD17B3
Glycerolipid Metabolism	GLYCTK
Glycerolipid Metabolism	ALDH2
Glycerolipid Metabolism	ALDH3A2
Glycerolipid Metabolism	ALDH1B1
Glycerolipid Metabolism	ALDH7A1
Glycerolipid Metabolism	ALDH9A1
Glycerolipid Metabolism	AKR1B1
Glycerolipid Metabolism	AKR1B10
Glycerolipid Metabolism	AKR1A1
Glycerolipid Metabolism	TKFC
Glycerolipid Metabolism	GK2
Glycerolipid Metabolism	GK
Glycerolipid Metabolism	GPAM
Glycerolipid Metabolism	GPAT2
Glycerolipid Metabolism	GPAT4
Glycerolipid Metabolism	GPAT3
Glycerolipid Metabolism	AGPAT1
Glycerolipid Metabolism	AGPAT2
Glycerolipid Metabolism	AGPAT5
Glycerolipid Metabolism	LCLAT1
Glycerolipid Metabolism	MBOAT1
Glycerolipid Metabolism	MBOAT2
Glycerolipid Metabolism	AGPAT3
Glycerolipid Metabolism	AGPAT4
Glycerolipid Metabolism	PLPP1
Glycerolipid Metabolism	PLPP3
Glycerolipid Metabolism	PLPP2
Glycerolipid Metabolism	LPIN1
Glycerolipid Metabolism	LPIN3
Glycerolipid Metabolism	LPIN2
Glycerolipid Metabolism	DGKZ
Glycerolipid Metabolism	DGKD
Glycerolipid Metabolism	DGKI
Glycerolipid Metabolism	DGKA
Glycerolipid Metabolism	DGKE
Glycerolipid Metabolism	DGKB
Glycerolipid Metabolism	DGKH
Glycerolipid Metabolism	DGKG
Glycerolipid Metabolism	DGKQ
Glycerolipid Metabolism	DGKK
Glycerolipid Metabolism	DGAT1
Glycerolipid Metabolism	DGAT2
Glycerolipid Metabolism	MOGAT3
Glycerolipid Metabolism	LIPG
Glycerolipid Metabolism	LIPC
Glycerolipid Metabolism	CEL
Glycerolipid Metabolism	PNPLA2
Glycerolipid Metabolism	PNPLA3
Glycerolipid Metabolism	PNLIP
Glycerolipid Metabolism	PNLIPRP1
Glycerolipid Metabolism	PNLIPRP2
Glycerolipid Metabolism	PNLIPRP3
Glycerolipid Metabolism	LIPF
Glycerolipid Metabolism	LPL
Glycerolipid Metabolism	AGK
Glycerolipid Metabolism	MGLL
Glycerolipid Metabolism	MOGAT1
Glycerolipid Metabolism	MOGAT2
Glycerolipid Metabolism	GLA
Glycerophospholipid Metabolism	GPD1L
Glycerophospholipid Metabolism	GPD1
Glycerophospholipid Metabolism	GPD2
Glycerophospholipid Metabolism	GPAM
Glycerophospholipid Metabolism	GPAT2
Glycerophospholipid Metabolism	GPAT4
Glycerophospholipid Metabolism	GPAT3
Glycerophospholipid Metabolism	AGPAT1
Glycerophospholipid Metabolism	AGPAT2
Glycerophospholipid Metabolism	AGPAT5
Glycerophospholipid Metabolism	LCLAT1
Glycerophospholipid Metabolism	MBOAT1
Glycerophospholipid Metabolism	MBOAT2
Glycerophospholipid Metabolism	AGPAT3
Glycerophospholipid Metabolism	AGPAT4
Glycerophospholipid Metabolism	GNPAT
Glycerophospholipid Metabolism	ADPRM
Glycerophospholipid Metabolism	PLPP1
Glycerophospholipid Metabolism	PLPP3
Glycerophospholipid Metabolism	PLPP2
Glycerophospholipid Metabolism	LPIN1
Glycerophospholipid Metabolism	LPIN3
Glycerophospholipid Metabolism	LPIN2
Glycerophospholipid Metabolism	DGKZ
Glycerophospholipid Metabolism	DGKD
Glycerophospholipid Metabolism	DGKI
Glycerophospholipid Metabolism	DGKA
Glycerophospholipid Metabolism	DGKE
Glycerophospholipid Metabolism	DGKB
Glycerophospholipid Metabolism	DGKH
Glycerophospholipid Metabolism	DGKG
Glycerophospholipid Metabolism	DGKQ
Glycerophospholipid Metabolism	DGKK
Glycerophospholipid Metabolism	CHPT1
Glycerophospholipid Metabolism	CEPT1
Glycerophospholipid Metabolism	PLD1
Glycerophospholipid Metabolism	PLD2
Glycerophospholipid Metabolism	PLD3
Glycerophospholipid Metabolism	PLD4
Glycerophospholipid Metabolism	LCAT
Glycerophospholipid Metabolism	PLA2G10
Glycerophospholipid Metabolism	PLA2G2D
Glycerophospholipid Metabolism	PLA2G2E
Glycerophospholipid Metabolism	PLA2G3
Glycerophospholipid Metabolism	PLA2G2F
Glycerophospholipid Metabolism	PLA2G12A
Glycerophospholipid Metabolism	PLA2G12B
Glycerophospholipid Metabolism	PLA2G1B
Glycerophospholipid Metabolism	PLA2G5
Glycerophospholipid Metabolism	PLA2G2A
Glycerophospholipid Metabolism	PLA2G2C
Glycerophospholipid Metabolism	PLA2G4E
Glycerophospholipid Metabolism	PLA2G4A
Glycerophospholipid Metabolism	JMJD7-PLA2G4B
Glycerophospholipid Metabolism	PLA2G4B
Glycerophospholipid Metabolism	PLA2G4C
Glycerophospholipid Metabolism	PLA2G4D
Glycerophospholipid Metabolism	PLA2G4F
Glycerophospholipid Metabolism	PLA2G6
Glycerophospholipid Metabolism	PLB1
Glycerophospholipid Metabolism	PLA2G16
Glycerophospholipid Metabolism	LPCAT2
Glycerophospholipid Metabolism	LPCAT1
Glycerophospholipid Metabolism	LPCAT4
Glycerophospholipid Metabolism	LPCAT3
Glycerophospholipid Metabolism	LYPLA1
Glycerophospholipid Metabolism	PLA2G15
Glycerophospholipid Metabolism	LYPLA2
Glycerophospholipid Metabolism	PNPLA6
Glycerophospholipid Metabolism	PNPLA7
Glycerophospholipid Metabolism	GPCPD1
Glycerophospholipid Metabolism	CHAT
Glycerophospholipid Metabolism	ACHE
Glycerophospholipid Metabolism	CHKA
Glycerophospholipid Metabolism	CHKB
Glycerophospholipid Metabolism	PHOSPHO1
Glycerophospholipid Metabolism	PCYT1B
Glycerophospholipid Metabolism	PCYT1A
Glycerophospholipid Metabolism	EPT1
Glycerophospholipid Metabolism	ETNK1
Glycerophospholipid Metabolism	ETNK2
Glycerophospholipid Metabolism	PCYT2
Glycerophospholipid Metabolism	ETNPPL
Glycerophospholipid Metabolism	PEMT
Glycerophospholipid Metabolism	CDS1
Glycerophospholipid Metabolism	CDS2
Glycerophospholipid Metabolism	PTDSS1
Glycerophospholipid Metabolism	PTDSS2
Glycerophospholipid Metabolism	PISD
Glycerophospholipid Metabolism	PGS1
Glycerophospholipid Metabolism	CRLS1
Glycerophospholipid Metabolism	TAZ
Glycerophospholipid Metabolism	LPGAT1
Glycerophospholipid Metabolism	CDIPT
Glycerophospholipid Metabolism	MBOAT7
Ether Lipid Metabolism	PLPP1
Ether Lipid Metabolism	AGPS
Ether Lipid Metabolism	PLPP3
Ether Lipid Metabolism	PLPP2
Ether Lipid Metabolism	EPT1
Ether Lipid Metabolism	CHPT1
Ether Lipid Metabolism	CEPT1
Ether Lipid Metabolism	PLA2G10
Ether Lipid Metabolism	PLA2G2D
Ether Lipid Metabolism	PLA2G2E
Ether Lipid Metabolism	PLA2G3
Ether Lipid Metabolism	PLA2G2F
Ether Lipid Metabolism	PLA2G12A
Ether Lipid Metabolism	PLA2G12B
Ether Lipid Metabolism	PLA2G1B
Ether Lipid Metabolism	PLA2G5
Ether Lipid Metabolism	PLA2G2A
Ether Lipid Metabolism	PLA2G2C
Ether Lipid Metabolism	PLA2G4E
Ether Lipid Metabolism	PLA2G4A
Ether Lipid Metabolism	JMJD7-PLA2G4B
Ether Lipid Metabolism	PLA2G4B
Ether Lipid Metabolism	PLA2G4C
Ether Lipid Metabolism	PLA2G4D
Ether Lipid Metabolism	PLA2G4F
Ether Lipid Metabolism	PLA2G6
Ether Lipid Metabolism	PLB1
Ether Lipid Metabolism	PLA2G16
Ether Lipid Metabolism	LPCAT4
Ether Lipid Metabolism	ENPP6
Ether Lipid Metabolism	ENPP2
Ether Lipid Metabolism	TMEM86B
Ether Lipid Metabolism	PLD1
Ether Lipid Metabolism	PLD2
Ether Lipid Metabolism	PLD3
Ether Lipid Metabolism	PLD4
Ether Lipid Metabolism	UGT8
Ether Lipid Metabolism	GAL3ST1
Ether Lipid Metabolism	LPCAT2
Ether Lipid Metabolism	LPCAT1
Ether Lipid Metabolism	PAFAH1B1
Ether Lipid Metabolism	PAFAH1B2
Ether Lipid Metabolism	PAFAH1B3
Ether Lipid Metabolism	PLA2G7
Ether Lipid Metabolism	PAFAH2
Shingolipid Metabolism	SPTLC1
Shingolipid Metabolism	SPTLC2
Shingolipid Metabolism	SPTLC3
Shingolipid Metabolism	KDSR
Shingolipid Metabolism	CERS2
Shingolipid Metabolism	CERS3
Shingolipid Metabolism	CERS6
Shingolipid Metabolism	CERS1
Shingolipid Metabolism	CERS4
Shingolipid Metabolism	CERS5
Shingolipid Metabolism	ASAH1
Shingolipid Metabolism	ASAH2
Shingolipid Metabolism	ACER2
Shingolipid Metabolism	ACER1
Shingolipid Metabolism	ACER3
Shingolipid Metabolism	DEGS1
Shingolipid Metabolism	DEGS2
Shingolipid Metabolism	SGMS1
Shingolipid Metabolism	SGMS2
Shingolipid Metabolism	SMPD1
Shingolipid Metabolism	SMPD2
Shingolipid Metabolism	SMPD3
Shingolipid Metabolism	SMPD4
Shingolipid Metabolism	ENPP7
Shingolipid Metabolism	CERK
Shingolipid Metabolism	PLPP1
Shingolipid Metabolism	PLPP3
Shingolipid Metabolism	PLPP2
Shingolipid Metabolism	SGPP1
Shingolipid Metabolism	SGPP2
Shingolipid Metabolism	SPHK1
Shingolipid Metabolism	SPHK2
Shingolipid Metabolism	SGPL1
Shingolipid Metabolism	UGCG
Shingolipid Metabolism	GBA
Shingolipid Metabolism	GBA2
Shingolipid Metabolism	B4GALT6
Shingolipid Metabolism	GLB1
Shingolipid Metabolism	UGT8
Shingolipid Metabolism	GALC
Shingolipid Metabolism	GAL3ST1
Shingolipid Metabolism	ARSA
Shingolipid Metabolism	NEU1
Shingolipid Metabolism	NEU3
Shingolipid Metabolism	NEU4
Shingolipid Metabolism	NEU2
Shingolipid Metabolism	GLA
Arachidonic Acid Metabolism	PLA2G10
Arachidonic Acid Metabolism	PLA2G2D
Arachidonic Acid Metabolism	PLA2G2E
Arachidonic Acid Metabolism	PLA2G3
Arachidonic Acid Metabolism	PLA2G2F
Arachidonic Acid Metabolism	PLA2G12A
Arachidonic Acid Metabolism	PLA2G12B
Arachidonic Acid Metabolism	PLA2G1B
Arachidonic Acid Metabolism	PLA2G5
Arachidonic Acid Metabolism	PLA2G2A
Arachidonic Acid Metabolism	PLA2G2C
Arachidonic Acid Metabolism	PLA2G4E
Arachidonic Acid Metabolism	PLA2G4A
Arachidonic Acid Metabolism	JMJD7-PLA2G4B
Arachidonic Acid Metabolism	PLA2G4B
Arachidonic Acid Metabolism	PLA2G4C
Arachidonic Acid Metabolism	PLA2G4D
Arachidonic Acid Metabolism	PLA2G4F
Arachidonic Acid Metabolism	PLA2G6
Arachidonic Acid Metabolism	PLB1
Arachidonic Acid Metabolism	PLA2G16
Arachidonic Acid Metabolism	PTGS1
Arachidonic Acid Metabolism	PTGS2
Arachidonic Acid Metabolism	PTGES
Arachidonic Acid Metabolism	PTGES2
Arachidonic Acid Metabolism	PTGES3
Arachidonic Acid Metabolism	CBR1
Arachidonic Acid Metabolism	CBR3
Arachidonic Acid Metabolism	FAM213B
Arachidonic Acid Metabolism	TBXAS1
Arachidonic Acid Metabolism	PTGDS
Arachidonic Acid Metabolism	HPGDS
Arachidonic Acid Metabolism	AKR1C3
Arachidonic Acid Metabolism	PTGIS
Arachidonic Acid Metabolism	ALOX5
Arachidonic Acid Metabolism	LTA4H
Arachidonic Acid Metabolism	CYP4F2
Arachidonic Acid Metabolism	CYP4F3
Arachidonic Acid Metabolism	LTC4S
Arachidonic Acid Metabolism	GGT1
Arachidonic Acid Metabolism	GGT5
Arachidonic Acid Metabolism	GPX6
Arachidonic Acid Metabolism	GPX7
Arachidonic Acid Metabolism	GPX2
Arachidonic Acid Metabolism	GPX3
Arachidonic Acid Metabolism	GPX1
Arachidonic Acid Metabolism	GPX5
Arachidonic Acid Metabolism	GPX8
Arachidonic Acid Metabolism	CYP2E1
Arachidonic Acid Metabolism	CYP2J2
Arachidonic Acid Metabolism	CYP2U1
Arachidonic Acid Metabolism	CYP4A11
Arachidonic Acid Metabolism	CYP2C19
Arachidonic Acid Metabolism	CYP4F8
Arachidonic Acid Metabolism	ALOX12
Arachidonic Acid Metabolism	ALOX12B
Arachidonic Acid Metabolism	ALOX15B
Arachidonic Acid Metabolism	CYP2B6
Arachidonic Acid Metabolism	CYP2C8
Arachidonic Acid Metabolism	CYP2C9
Arachidonic Acid Metabolism	EPHX2
Arachidonic Acid Metabolism	ALOX15
Linoleic Acid Metabolism	PLA2G10
Linoleic Acid Metabolism	PLA2G2D
Linoleic Acid Metabolism	PLA2G2E
Linoleic Acid Metabolism	PLA2G3
Linoleic Acid Metabolism	PLA2G2F
Linoleic Acid Metabolism	PLA2G12A
Linoleic Acid Metabolism	PLA2G12B
Linoleic Acid Metabolism	PLA2G1B
Linoleic Acid Metabolism	PLA2G5
Linoleic Acid Metabolism	PLA2G2A
Linoleic Acid Metabolism	PLA2G2C
Linoleic Acid Metabolism	PLA2G4E
Linoleic Acid Metabolism	PLA2G4A
Linoleic Acid Metabolism	JMJD7-PLA2G4B
Linoleic Acid Metabolism	PLA2G4B
Linoleic Acid Metabolism	PLA2G4C
Linoleic Acid Metabolism	PLA2G4D
Linoleic Acid Metabolism	PLA2G4F
Linoleic Acid Metabolism	PLA2G6
Linoleic Acid Metabolism	PLB1
Linoleic Acid Metabolism	PLA2G16
Linoleic Acid Metabolism	ALOX15
Linoleic Acid Metabolism	CYP1A2
Linoleic Acid Metabolism	CYP2C8
Linoleic Acid Metabolism	CYP2C9
Linoleic Acid Metabolism	CYP2C19
Linoleic Acid Metabolism	CYP2J2
Linoleic Acid Metabolism	CYP2E1
Linoleic Acid Metabolism	CYP3A4
alpha-Linoleic Acid Metabolism	PLA2G10
alpha-Linoleic Acid Metabolism	PLA2G2D
alpha-Linoleic Acid Metabolism	PLA2G2E
alpha-Linoleic Acid Metabolism	PLA2G3
alpha-Linoleic Acid Metabolism	PLA2G2F
alpha-Linoleic Acid Metabolism	PLA2G12A
alpha-Linoleic Acid Metabolism	PLA2G12B
alpha-Linoleic Acid Metabolism	PLA2G1B
alpha-Linoleic Acid Metabolism	PLA2G5
alpha-Linoleic Acid Metabolism	PLA2G2A
[truncated: 1,439 more rows]

## Sheet: Supplementing Table 6
Supplementing Table 6: GSVA scores of 114 metabolic pathways in TARGET-OS patients
Pathway	TARGET-40-0A4HLD-01A-01R	TARGET-40-0A4HMC-01A-01R	TARGET-40-0A4I0S-01A-01R	TARGET-40-0A4I0W-01A-01R	TARGET-40-0A4I3S-01A-01R	TARGET-40-0A4I48-01A-01R	TARGET-40-0A4I4M-01A-01R	TARGET-40-0A4I4O-01A-01R	TARGET-40-0A4I65-01A-01R	TARGET-40-0A4I8U-01A-01R	TARGET-40-0A4I9K-01A-01R	TARGET-40-PAKFVX-01A-01R	TARGET-40-PALECC-01A-01R	TARGET-40-PALFYN-01A-01R	TARGET-40-PALHRL-01A-01R	TARGET-40-PALKGN-01A-01R	TARGET-40-PALWWX-01A-01R	TARGET-40-PAMEKS-01A-01R	TARGET-40-PAMHLF-01A-01R	TARGET-40-PAMHYN-01A-01R	TARGET-40-PAMJXS-01A-01R	TARGET-40-PANGPE-01A-01R	TARGET-40-PANGRW-01A-01R	TARGET-40-PANMIG-01A-01R	TARGET-40-PANSEN-01A-01R	TARGET-40-PANVJJ-01A-01R	TARGET-40-PANXSC-01A-01R	TARGET-40-PANZHX-01A-01R	TARGET-40-PANZZJ-01A-01R	TARGET-40-PAPIJR-01A-01R	TARGET-40-PAPXGT-01A-01R	TARGET-40-PARGTM-01A-01R	TARGET-40-PASEBY-01A-01R	TARGET-40-PASFCV-01A-01R	TARGET-40-PASKZZ-01A-01R	TARGET-40-PASRNE-01A-01R	TARGET-40-PASUUH-01A-01R	TARGET-40-PASYUK-01A-01R	TARGET-40-PATAWV-01A-01R	TARGET-40-PATJVI-01A-01R	TARGET-40-PATMIF-01A-01R	TARGET-40-PATPBS-01A-01R	TARGET-40-PAUBIT-01A-01R	TARGET-40-PAUTWB-01A-01R	TARGET-40-PAVCLP-01A-01R	TARGET-40-PAVDTY-01A-01R	TARGET-40-PAVECB-01A-01R	TARGET-40-0A4HX8-01A-01R	TARGET-40-0A4HXS-01A-01R
ADP-Ribosylation	-0.623719	-0.31121	0.205452	-0.501562	0.419133	0.174592	0.169574	-0.149549	-0.182327	-0.346031	-0.0798396	-0.457289	-0.241207	0.0701525	-0.595647	-0.0415929	0.352549	-0.190219	0.149205	-0.234664	0.0719384	0.0191667	-0.0922289	-0.408648	-0.234117	-0.0271587	-0.41348	0.187934	-0.493372	0.199043	0.341988	0.0802079	-0.0488898	0.20277	-0.364421	0.222545	-0.0271644	0.595236	0.510689	0.183248	0.19006	-0.00382802	-0.0508074	0.167939	-0.115204	-0.175187	-0.260666	-0.0548809	0.397079
Alanine Aspartate and Glutamate Metabolism	-0.367497	0.0329517	-0.0680513	-0.491528	0.146331	0.0883882	0.124606	-0.26319	-0.196727	-0.214625	-0.0941836	-0.0215298	-0.0401343	-0.223175	-0.154947	0.164875	-0.251177	-0.19656	-0.232113	-0.163709	0.0882582	-0.0399858	0.0960284	-0.353519	0.0253449	-0.310904	-0.487659	0.177599	-0.236008	0.143115	-0.222456	0.178231	-0.0721765	0.105623	-0.288208	-0.194487	-0.392733	0.176929	-0.126469	-0.10158	0.176337	0.00322756	-0.00606334	0.0293623	0.224595	0.0631734	0.183248	0.00847404	0.390629
Aldosterone Biosynthesis	-0.182216	0.313774	-0.172019	-0.455633	-0.328835	-0.319252	-0.122429	0.356894	0.45617	0.312377	-0.0874218	-0.194972	0.377131	0.317382	0.0199863	0.297185	0.0201329	-0.607972	-0.364931	-0.183921	0.0932595	-0.324408	0.0167604	-0.35107	-0.319748	-0.251552	-0.000699804	0.0731811	-0.129519	0.0402266	0.358591	-0.106874	0.443882	-0.101865	-0.27881	-0.132668	-0.405945	-0.424083	-0.380794	-0.126925	0.169611	-0.142652	0.433548	0.0898407	0.00507708	0.392567	-0.477403	-0.101236	-0.0129262
alpha-Linoleic Acid Metabolism	0.353937	-0.239095	-0.0464385	-0.292863	0.157427	0.329193	0.0104094	0.249613	0.0151058	-0.228407	-0.211854	-0.309111	0.165807	-0.202435	0.0190788	0.0994474	-0.379387	-0.404776	-0.17616	-0.0207244	0.139892	-0.245781	-0.164362	-0.341261	-0.238659	-0.233909	-0.157952	0.0651586	0.437379	-0.00715939	-0.0551176	-0.0120311	0.114373	-0.23038	0.209523	-0.406326	0.454238	0.42342	0.0691064	-0.13222	-0.240891	-0.267978	0.000236483	0.141043	-0.241728	0.265307	-0.376886	-0.107305	-0.220008
Amino Sugar and Nucleotide Sugar Metabolism	-0.430478	0.0280291	0.0506068	-0.479393	0.0170715	0.140074	0.0166166	-0.152053	0.0640416	-0.453696	0.310441	0.0208474	0.102672	0.0924214	0.0223598	-0.0426023	0.298981	-0.204732	-0.318925	-0.427887	0.412702	0.108241	0.113167	-0.29521	-0.166805	-0.115526	-0.231096	0.491651	-0.0628783	0.0583985	0.154884	0.399948	-0.266406	0.378438	-0.412772	-0.185791	0.0207067	-0.0352288	0.020979	0.22286	0.342434	0.208461	0.211845	-0.179177	0.0406801	0.182525	-0.3884	-0.57204	0.258675
Arachidonic Acid Metabolism	0.111289	-0.0254979	0.0603819	-0.0248177	0.0662023	0.296836	0.0179675	0.253754	0.0714967	-0.0269507	0.121664	-0.14548	0.00499148	0.122115	0.121704	0.209369	-0.326383	-0.379297	-0.161223	0.0964778	-0.0822191	-0.0997257	0.110718	-0.216951	-0.1859	-0.188942	-0.174755	0.286175	0.375944	-0.0479127	0.0871946	-0.247087	0.170353	-0.0474937	0.175767	-0.38141	0.0914558	0.29497	-0.199577	-0.170336	0.0709052	-0.156205	0.119098	0.0883637	0.144856	0.179204	-0.325937	-0.213021	-0.145482
Arginine and Proline Metabolism	-0.279106	-0.212859	-0.248818	-0.391686	-0.216086	0.13139	0.0400583	-0.148259	0.17223	-0.425129	0.058517	-0.00955571	0.163513	0.0751282	0.0830517	0.21552	-0.210142	-0.272484	-0.431665	-0.259037	0.209765	0.0127811	-0.131995	-0.418092	-0.299788	-0.415412	-0.419923	0.357821	0.196171	0.299812	0.0914459	0.0857855	-0.00224109	0.107161	-0.339003	-0.266321	-0.289188	0.117138	-0.0459166	-0.136	-0.0301777	0.0569149	0.000154635	0.0257082	0.187547	-0.200159	-0.35166	-0.435768	0.365882
Arginine Biosynthesis	-0.350634	0.00108156	0.148359	-0.236034	0.131722	0.362341	0.293775	-0.15675	-0.0915039	-0.225555	0.00428087	-0.0486345	0.0794918	-0.1303	-0.0214257	0.392587	-0.127841	-0.28809	-0.224062	-0.399392	0.103947	-0.181055	-0.198675	-0.622402	0.039896	-0.534221	-0.481435	0.134817	-0.420614	0.290231	-0.349914	0.182486	-0.209204	-0.236551	-0.185344	-0.336647	-0.462983	0.250032	-0.407661	0.124879	-0.0103177	-0.103849	0.170127	0.278793	0.371822	-0.279215	0.123963	-0.0463793	0.195043
Ascorbate and Aldrate Metabolism	0.218535	-0.159941	-0.240966	0.0808682	0.0335415	-0.0576471	-0.157486	-0.399385	0.0681587	-0.330278	0.247746	-0.169457	0.174638	0.356695	0.089362	0.138941	0.320127	0.00855485	-0.0888702	0.471033	0.21136	0.0826256	0.00113058	0.157237	-0.116718	-0.00218047	-0.258205	0.380148	0.354226	-0.10719	-0.153855	-0.219342	0.372283	0.410965	-0.00796533	-0.093266	0.0352496	0.101827	0.39335	-0.136028	-0.00110727	0.104193	0.131642	-0.103955	0.104435	-0.0381142	0.0309422	-0.283361	0.176491
Beta-Alanine Metabolism	-0.398237	0.0187896	-0.325664	-0.493272	-0.227686	0.0968005	0.155157	-0.39373	0.0144726	-0.330275	0.220098	-0.240578	-0.0785359	-0.183736	0.0489808	-0.168227	-0.407611	-0.347065	-0.252235	0.0162822	-0.0289283	-0.0468432	-0.154791	-0.436671	-0.143557	-0.455896	-0.381046	0.337971	0.157979	0.0156167	0.188591	0.085282	0.139506	-0.127056	-0.231501	-0.337535	-0.154018	0.14906	-0.0137295	0.0106015	-0.0568317	0.312981	0.169449	0.232825	-0.0451598	-0.154281	-0.377212	-0.300168	0.252165
Biosynthesis of Unsaturated Fatty Acids	-0.270525	-0.115275	-0.254821	-0.196694	0.248365	-0.00166171	-0.0430914	0.0560653	0.162266	-0.402514	-0.191132	-0.341941	0.234109	0.283339	-0.0994009	-0.0426513	0.208128	-0.332207	0.105492	-0.291357	0.122394	0.0762558	-0.374343	-0.610444	-0.38008	-0.242945	-0.62471	0.00707653	0.502781	-0.28397	-0.124885	0.177667	0.206748	0.116063	-0.449706	-0.229591	0.162894	-0.0534928	-0.136675	-0.338423	-0.0644189	0.199798	-0.0161377	-0.41828	0.126624	-0.312132	-0.332291	-0.237269	0.51878
Biotin Metabolism	-0.864499	-0.634346	-0.74817	0.0522531	0.697212	0.343967	0.0111124	-0.721409	-0.514047	-0.76199	0.803153	-0.457853	-0.460476	-0.42835	-0.728306	0.512531	0.784901	0.74248	0.110845	-0.74315	0.0771477	0.591096	0.626182	-0.263886	0.457497	0.835519	-0.870281	0.321929	0.775463	0.191111	0.353659	0.0315538	0.179927	0.681762	0.167456	0.367076	-0.830786	-0.75121	0.64315	-0.0693938	0.331969	0.290236	0.176671	0.0551224	-0.660297	-0.793854	-0.413825	-0.910012	-0.744602
Butanoate Metabolism	-0.0683969	-0.0927482	-0.10597	-0.556613	-0.139728	-0.217237	0.0569223	-0.25368	-0.322883	-0.283382	0.188156	0.0632641	0.251216	-0.04998	-0.108063	-0.149241	-0.216708	-0.387677	-0.187742	-0.0977109	0.0953747	0.229604	0.264878	-0.359185	-0.0894175	-0.26787	-0.42257	0.458242	0.399771	-0.298622	0.176039	0.372569	0.212213	-0.246036	-0.207788	-0.383774	-0.291519	-0.0533467	-0.251425	-0.0283062	-0.232049	0.0910374	-0.0202491	-0.0157392	0.0983174	-0.413972	-0.278149	-0.197784	-0.0550319
Caffiene Metabolism	0.170178	0.140254	0.578067	0.245049	0.0239955	0.369934	0.322205	-0.768977	0.194651	-0.647334	0.524584	-0.499642	-0.116226	0.197792	-0.0676559	-0.408513	-0.293969	-0.583239	-0.318267	-0.148394	0.328388	0.384301	0.546214	0.250562	-0.179223	0.0238858	-0.477009	-0.262423	0.211766	-0.282746	0.359852	-0.136904	0.0256715	0.522257	0.501034	0.0199724	0.16968	0.549125	0.158613	-0.12946	0.389612	-0.041065	-0.0978337	-0.428732	-0.426441	-0.124281	-0.063112	0.284609	0.569554
Cardiolipin Biosynthesis	0.016809	0.189695	-0.527843	-0.444921	-0.391736	0.104873	0.189065	-0.315446	-0.530174	0.890921	-0.19649	-0.0324627	0.300498	0.385263	0.62599	0.365165	0.558315	-0.26225	-0.690986	-0.550967	0.422447	-0.341651	-0.699384	-0.660642	-0.699411	0.263913	-0.219048	-0.0532326	0.0371907	0.724047	-0.311057	0.0301595	-0.669079	-0.198292	-0.67559	0.555568	0.67241	-0.712549	0.688074	0.528861	-0.0481299	-0.244263	0.653612	0.456717	-0.46136	-0.301049	-0.775284	-0.0983834	-0.612152
Cardiolipin Metabolism	-0.522792	0.438835	-0.215483	-0.409087	0.255573	-0.0233849	0.232056	-0.0422472	-0.551584	0.120357	0.395347	0.190397	0.273562	0.44282	0.539152	0.571266	-0.482764	-0.626887	-0.461819	-0.0314314	0.222669	-0.495615	-0.092619	-0.510306	-0.437698	-0.393183	-0.253026	0.301212	-0.0545634	0.525254	0.300101	-0.252796	0.417788	0.260733	-0.526419	-0.321948	0.541461	-0.274204	-0.393017	-0.335121	0.166848	-0.410395	0.505767	-0.232053	-0.150687	0.167433	-0.492478	-0.541973	0.37247
Cholesterol Biosynthesis	-0.450061	-0.391247	-0.570329	-0.421594	0.133055	-0.0775666	0.343517	-0.204441	-0.133732	-0.395644	-0.181644	-0.258244	0.157508	-0.234087	-0.242492	-0.414825	-0.144624	0.366098	-0.482658	-0.707055	-0.03097	0.08806	-0.530186	-0.647411	-0.43421	-0.176083	-0.686269	0.180421	0.0668663	-0.471094	-0.172396	0.264994	0.501436	0.0904247	-0.525859	-0.322462	0.0562473	-0.185728	-0.280047	0.153482	-0.22738	0.284798	-0.414947	-0.516471	-0.289314	-0.460921	-0.648254	-0.375232	0.622849
Citric Acid Cycle	-0.35197	-0.175411	0.25006	-0.624426	-0.291996	-0.0870283	0.251862	-0.432318	-0.12671	-0.411949	0.183791	0.257199	0.551977	-0.0594198	0.0514953	-0.300484	0.434014	-0.271926	-0.582511	-0.265204	0.348924	0.38683	0.0104804	-0.609734	-0.463048	-0.437725	-0.54411	0.716635	-0.225273	0.0880732	0.138964	0.479046	-0.195237	0.230359	-0.592502	-0.308194	-0.365195	0.265132	0.363841	0.132439	0.555146	0.550305	0.246545	-0.305776	-0.391024	-0.396577	-0.503559	-0.649439	0.357485
Cortisol Biosynthesis	-0.0206216	0.420909	-0.18966	-0.39373	-0.134168	-0.177119	0.353152	0.208874	0.321487	0.243143	0.0657354	-0.348168	0.091917	0.523669	-0.0199201	0.286956	-0.0263901	-0.600901	-0.384651	0.103057	-0.152902	-0.397356	0.222934	-0.362473	-0.361032	-0.373212	0.329641	0.0114305	-0.0399068	-0.268249	0.180987	-0.13722	0.471901	0.184727	-0.284544	-0.117719	-0.180203	-0.419831	-0.197123	-0.130303	-0.216921	0.081001	0.25678	0.0754844	-0.127609	0.143353	-0.132241	-0.0653946	-0.116376
Cyclooxygenase Arachidonic Acid Metabolism	-0.214586	-0.519212	0.252109	0.0117303	-0.170421	0.110741	0.30121	0.39177	0.118793	0.0152305	0.50686	-0.159794	-0.121708	-0.221208	-0.133865	-0.36524	-0.212455	-0.624787	0.219175	-0.332131	0.025883	0.493373	0.125304	-0.0078554	0.141898	-0.57885	-0.52379	0.673174	0.460322	0.0385197	-0.218028	0.653097	-0.154236	0.177666	0.226963	-0.186848	-0.0926691	0.448625	-0.436806	-0.144458	0.721748	0.62079	0.572525	-0.266137	-0.0572334	0.417717	-0.0735489	-0.484346	0.11865
Cysteine and Methionine Metabolism	-0.445375	-0.0844097	-0.191843	-0.453755	-0.0577213	0.0438448	-0.0477428	-0.243958	-0.0675887	-0.256986	-0.156653	0.130989	0.0435326	-0.0489953	-0.0422216	-0.0329705	0.272335	-0.198359	-0.449144	-0.342679	0.260997	-0.0176958	-0.047981	-0.484609	-0.212527	-0.392888	-0.505482	0.39951	-0.1507	0.1297	-0.0365251	0.0359072	-0.0114666	0.141152	-0.410796	-0.124345	-0.0850513	-0.0440644	0.128051	0.113461	0.246366	0.308695	0.0097958	0.0290639	0.000634289	-0.239634	-0.273834	-0.281716	0.132318
D-Glutamine and D-Glutamate Metabolism	-0.434994	-0.312535	0.507518	-0.85057	-0.132877	0.422113	0.695369	-0.676278	-0.854181	-0.743046	-0.54431	0.304857	-0.338784	-0.312315	-0.680191	-0.508263	-0.533911	0.315893	-0.720008	-0.660114	0.542209	0.0848154	0.688984	-0.608276	0.296492	-0.774795	-0.22055	-0.332978	0.0899339	0.139662	0.333918	0.748486	-0.739078	-0.728185	-0.336264	0.302445	-0.200797	0.445117	0.059088	0.829071	-0.41928	0.471587	0.669347	-0.212752	0.711945	-0.637773	-0.087761	-0.265642	-0.76795
Dopamine Biosynthesis	0.586851	-0.583009	-0.0920011	-0.471855	-0.133226	-0.613795	0.183531	0.00631297	-0.191929	0.395444	-0.024377	-0.147905	0.273781	-0.128444	0.100954	0.00578205	-0.292904	-0.270788	-0.430634	0.211119	0.421233	0.0429053	-0.0316264	0.117596	0.254781	-0.286926	0.153236	0.286437	0.381812	-0.0846937	-0.457257	-0.189632	-0.630728	-0.275259	0.276297	-0.464677	0.200951	-0.26121	0.28011	0.0652132	0.442172	-0.510489	-0.576203	-0.38523	-0.151475	-0.505085	0.67888	0.547385	-0.592186
Drug Metabolism by Cytochrome P450	-0.0201493	-0.226351	-0.126543	0.058609	0.0624042	0.206402	0.289663	-0.0182087	0.175209	-0.00251462	0.0505359	-0.250196	0.144908	0.292411	0.118436	0.397397	-0.115805	-0.312362	-0.151496	0.105681	-0.151795	-0.124787	0.199767	0.0746222	-0.215954	-0.16444	-0.223048	0.15992	0.186143	-0.161139	0.401133	0.0341223	0.319031	-0.0725952	0.0898126	-0.335982	0.234813	0.0900797	-0.231243	-0.130091	0.00703172	0.0192324	0.194693	0.0582484	0.0299494	-0.124043	-0.121124	-0.208255	0.107829
Drug Metabolism by other enzymes	-0.154319	-0.0734161	-0.0849546	-0.0980478	-0.290146	0.215811	0.17382	-0.1542	-0.0177316	-0.255792	0.282056	-0.00166322	0.100912	0.282329	0.267788	0.273932	0.361061	-0.25742	-0.3054	0.0660007	0.273413	0.0831004	0.0769637	-0.0152871	-0.221327	-0.284662	-0.165494	0.374534	0.0345618	0.203809	-0.0584537	0.203972	0.0753899	0.225849	-0.0393479	-0.201783	0.238256	0.0114601	-0.0512647	0.299681	0.240111	0.0390556	0.165855	0.0828792	0.186679	0.034302	-0.28688	-0.199697	0.21059
Epinephrine Biosynthesis	0.453382	0.0935093	0.0990237	-0.210474	0.330071	-0.418968	0.000342406	0.329976	-0.490792	0.564334	0.0484165	-0.319627	0.0718005	0.202598	-0.0742359	0.101416	-0.460454	-0.391345	-0.565839	0.12702	-0.0062209	-0.182174	-0.225852	0.240618	-0.0920987	-0.214179	0.139387	-0.0145758	0.202987	-0.104853	-0.363959	-0.480606	-0.501625	-0.263352	0.406824	-0.470693	0.152819	0.236553	0.44176	0.141504	0.319722	-0.510508	-0.46288	0.0237251	-0.207853	-0.470626	0.648571	0.711836	-0.394033
Estradiol Biosynthesis	0.174288	0.111046	-0.229531	0.0649029	-0.167774	-0.00139202	0.38417	0.148168	0.125198	0.137235	-0.272194	-0.459124	0.19551	0.369363	-0.0836452	0.138609	-0.102154	-0.529387	-0.397516	0.158473	-0.12473	-0.445951	0.141519	-0.370141	-0.150282	-0.177713	0.119424	-0.147862	-0.163767	-0.490514	0.495695	-0.218126	0.179148	0.382949	-0.257322	-0.0405269	0.0482769	-0.264019	0.00895551	-0.0792617	-0.0278546	0.0125388	0.0385967	0.0270548	0.215263	-0.149573	-0.123051	0.00398951	-0.179542
Ether Lipid Metabolism	-0.126583	-0.128932	-0.082306	0.00664051	0.146265	0.415482	0.24948	0.0498146	-0.0250165	-0.0478656	0.0262308	-0.466385	-0.192124	-0.14535	-0.237477	-0.007533	-0.315947	-0.243121	-0.044914	-0.10659	-0.165864	-0.152741	-0.0856579	0.0465786	-0.120545	-0.137539	-0.212728	0.198156	0.351592	0.11528	-0.0352435	-0.396971	0.18912	0.00199533	0.118742	-0.212435	0.0125943	0.39309	-0.0439332	-0.0510015	0.183371	-0.252741	0.21389	0.293711	0.0805803	-0.222596	-0.142749	0.182339	0.148478
Fatty Acid Biosynthesis	-0.0968426	-0.338594	-0.146765	-0.22123	0.371103	0.189731	0.49032	0.0163713	0.204721	-0.116615	-0.151119	-0.527008	0.29034	-0.223398	-0.523356	-0.00151568	-0.0816958	0.0124965	-0.429881	-0.554569	-0.161784	-0.185595	-0.417587	-0.0916488	0.185196	-0.0188801	-0.509667	0.141911	-0.00711873	0.284327	0.127814	0.020282	0.57104	-0.126412	-0.0362136	-0.353061	-0.0295343	0.0155788	0.210229	-0.362898	-0.252436	-0.0547257	0.217709	0.262306	0.0351748	-0.140607	-0.163332	-0.118449	0.513707
Fatty Acid Degradation	-0.286355	-0.0708423	-0.119783	-0.455764	-0.132505	-0.0135184	0.226018	-0.312696	-0.0208256	-0.346473	0.0520317	-0.178011	0.409941	-0.0490183	-0.0338425	-0.0902277	0.0535825	-0.211764	-0.370335	0.0975103	0.185469	-0.0640717	0.159566	-0.391581	-0.220871	-0.312615	-0.293789	0.540461	0.414676	0.0365899	0.224272	0.159054	0.152575	-0.111368	-0.337696	-0.400903	-0.0464848	0.417901	0.109893	0.0871696	-0.137882	-0.0322905	0.102254	0.174986	0.0775036	-0.107635	-0.404299	-0.290998	0.182901
Fatty Acid Elongation	-0.348542	-0.284633	-0.502182	-0.237995	0.182461	0.295228	0.119077	-0.174228	0.236889	-0.3416	-0.122682	-0.110855	0.000510621	0.0953037	-0.0923086	0.27272	0.0860303	-0.363039	0.0316043	-0.313564	0.128654	-0.084929	-0.124213	-0.417864	-0.332819	-0.342133	-0.488207	0.393211	0.563512	-0.433681	-0.00695849	-0.162464	-0.101627	0.214874	-0.509677	-0.444539	0.0402382	-0.0967111	0.0378256	-0.194642	-0.10035	-0.018967	-0.0168942	-0.19801	0.0709962	-0.355904	-0.327315	-0.254669	0.389457
Folate biosynthesis	-0.127963	-0.261682	-0.431564	-0.724286	-0.442125	-0.0699504	-0.0611444	-0.340454	0.00248837	-0.0115501	-0.144145	0.184499	0.390261	-0.179121	0.373405	0.0831991	-0.133703	-0.434475	-0.143258	0.0984187	0.346542	0.227404	-0.135169	-0.665634	-0.123811	-0.367566	-0.535513	0.405598	0.0762106	-0.0428083	0.164467	0.220496	0.375642	0.320208	-0.658982	-0.180089	0.234676	-0.229689	-0.268574	0.0799198	0.187126	0.376677	-0.344752	-0.00945217	-0.172527	-0.3321	-0.287267	-0.269611	-0.224228
Folate One Carbon Metabolism	-0.231586	-0.387544	-0.44945	-0.555167	-0.0790666	0.0466804	-0.121526	0.185126	0.121219	0.114622	-0.0806252	-0.396528	-0.164867	-0.364523	-0.238312	0.110141	-0.272356	-0.280751	-0.145355	-0.205306	0.15678	0.167968	-0.550067	-0.515721	-0.375852	-0.247705	-0.475337	0.254052	-0.250459	-0.0952478	-0.110215	0.150566	0.250857	-0.155888	-0.492432	-0.0417657	-0.236548	-0.203193	0.0876315	-0.138082	0.362468	0.188056	-0.139023	0.228201	-0.102815	-0.268446	-0.531222	-0.263449	0.14404
Fructose and Mannose Metabolism	-0.276834	-0.0514823	-0.197474	-0.430539	-0.103163	0.347645	-0.172048	0.323446	-0.0636124	-0.276083	0.215056	0.381047	0.205719	0.019924	0.272174	0.181251	0.391776	-0.456788	-0.44402	-0.322074	0.480066	-0.169113	-0.278929	-0.478201	-0.257139	-0.409937	-0.197745	0.465899	-0.137292	0.174295	0.0152334	0.44512	-0.276998	-0.0583167	-0.451221	-0.261086	0.0915669	-0.0520186	-0.32749	0.106901	0.53681	0.0126065	0.0158884	-0.0932822	-0.135288	0.0710024	-0.598204	-0.480513	0.1111
Galactose Metabolism	-0.243037	-0.155466	0.0715276	-0.0945182	-0.146894	0.280463	-0.0317598	0.0471165	0.144583	-0.318358	0.23637	0.0434948	0.179314	0.408664	0.0115289	0.480006	0.596114	-0.247895	-0.377635	-0.334638	0.312326	0.265205	-0.0291456	-0.203068	-0.171437	-0.232036	-0.352079	0.503609	0.210392	0.0603032	0.146911	0.129155	-0.129261	0.467393	-0.317256	-0.33894	0.00187878	0.0868426	-0.0626793	0.0670041	0.183533	0.0473493	0.336916	-0.170872	0.349803	0.117789	-0.09236	-0.489434	0.0291655
Gluconeogenesis	-0.244163	-0.199022	-0.147919	-0.344392	-0.300035	-0.0876578	-0.0623472	0.0142398	-0.0333681	-0.398123	0.0374095	0.298035	0.370225	0.190946	0.21765	0.134104	0.37326	-0.300604	-0.510749	-0.0111	0.254887	0.171998	-0.110839	-0.344724	0.0106363	-0.335166	-0.345688	0.475231	0.0360338	0.102864	0.0103948	0.225596	-0.134099	0.0194152	-0.440454	-0.193468	-0.0348248	0.0116846	-0.166607	0.0266907	0.28554	0.314734	0.150621	-0.239321	-0.12225	-0.0148366	-0.413185	-0.499844	0.279433
Glutathione Metabolism	-0.489673	0.0530378	-0.219195	-0.426182	-0.000248159	0.167339	0.121865	0.176323	0.256674	-0.15209	-0.0402736	0.213618	0.352697	0.312687	0.21896	0.35243	0.10593	-0.481421	-0.25227	-0.0430831	0.236358	0.256671	0.262218	-0.346842	-0.354481	-0.485958	-0.306429	0.504915	0.370671	0.146732	0.507852	0.164205	0.218422	0.0400885	-0.433615	-0.31861	0.189002	0.150283	-0.193801	-0.258004	0.171017	0.0934787	-0.0905965	0.0430416	0.289057	-0.0445047	-0.472247	-0.371443	-0.122042
Glycerolipid Metabolism	-0.0662781	0.0721941	-0.107289	-0.210482	0.0671716	0.21308	0.140359	-0.0687186	0.241954	-0.198904	0.0799219	-0.28875	-0.0113061	-0.112265	-0.282591	0.0410863	0.0232728	0.0867213	-0.134281	-0.19766	0.127762	0.299223	-0.206557	0.007762	-0.106758	-0.0340043	-0.407045	0.278979	0.26934	0.133005	-0.21542	0.0359478	-0.0854514	0.0367444	-0.259354	-0.131532	-0.080038	0.192379	0.0299657	-0.0772024	-0.136839	-0.0800051	0.101971	0.147634	0.139137	-0.366806	-0.274274	0.0443049	-0.17802
Glycerophospholipid Metabolism	-0.286311	0.117635	-0.056643	-0.252103	0.136194	0.444777	0.359246	0.0391609	0.199725	0.00730678	-0.0845446	-0.322246	-0.0862989	-0.195034	-0.215112	-0.0385258	-0.132527	-0.0937106	-0.136815	-0.414557	0.0520282	0.0243843	-0.315133	-0.201816	-0.178854	-0.182321	-0.221183	0.0387986	0.0698522	0.27966	-0.126249	-0.0396012	-0.0707074	0.00716353	-0.13485	-0.0608011	0.246567	0.239753	-0.0316299	-0.0148482	0.106318	-0.176221	0.0471192	0.336487	-0.0498674	-0.240593	-0.249199	0.228092	-0.106508
Glycine Serine and Threonine Metabolism	-0.23703	-0.286637	-0.432906	-0.405327	-0.367843	0.0191018	-0.0332103	0.154498	-0.186755	-0.343563	-0.0887699	-0.0962504	0.0699201	0.0395298	-0.0473771	0.337148	-0.0211274	-0.427991	-0.372099	0.286402	-0.0804307	-0.00989647	-0.265686	-0.355264	-0.26801	-0.306578	-0.447328	0.405444	0.292995	-0.218442	-0.269147	-0.126591	-0.199751	-0.0666544	-0.44183	-0.262067	-0.321623	-0.215842	0.0198451	-0.326821	0.315079	-0.0813295	0.30389	0.0580252	0.210439	-0.129608	-0.393453	-0.463303	-0.0371987
Glycogen Biosynthesis	-0.389655	-0.260104	-0.205694	-0.0449319	0.326862	0.355738	-0.176312	-0.178912	0.442744	-0.583532	0.502847	-0.375614	0.083975	-0.172567	-0.447218	-0.269988	0.0330117	-0.122605	-0.121328	-0.433157	-0.137396	0.274478	-0.0294683	-0.480781	-0.317199	-0.531291	-0.738308	0.167287	-0.187129	-0.0751249	0.297339	0.438753	-0.57344	0.183954	-0.291868	-0.0868685	-0.414263	0.469859	0.399073	-0.251824	-0.489918	0.233106	-0.357921	-0.44753	-0.0437955	-0.0657549	-0.317357	0.0627794	0.0582105
Glycogen Degradation	-0.410036	-0.455434	-0.15254	-0.3086	0.0146981	0.272844	-0.0556457	-0.331515	0.178507	-0.53202	0.486117	-0.310775	-0.145431	-0.172786	-0.237696	-0.268924	0.0202641	-0.296639	-0.0197837	-0.375081	0.0608138	0.0472295	-0.0382875	-0.284505	-0.27887	-0.388548	-0.55958	0.051121	0.00922791	-0.0967127	0.262876	0.38458	-0.405507	0.168164	-0.256012	-0.236589	-0.305952	0.433065	0.58078	0.0213595	-0.273234	0.340072	-0.20397	-0.271962	-0.267344	-0.269055	-0.390971	-0.242896	0.222687
Glycolysis	-0.224241	-0.185653	-0.125647	-0.260448	-0.174839	-0.14965	-0.184566	0.125599	-0.130699	-0.438542	0.0257998	0.26142	0.356229	0.186843	0.0861663	0.0631846	0.413553	-0.249551	-0.509281	-0.126114	0.210302	0.146319	-0.107265	-0.270847	0.165983	-0.310446	-0.280044	0.404158	0.0487552	0.108172	0.0372757	0.248842	-0.103195	0.111072	-0.376729	-0.107938	-0.0428153	0.0348379	-0.131175	-0.0266502	0.305968	0.347534	0.110885	-0.315912	-0.156386	0.0198894	-0.42418	-0.538677	0.25021
Glycosaminoglycan Biosynthesis	-0.373576	0.143775	-0.0816508	0.00940535	0.0648889	0.457803	-0.0836379	0.287651	0.371327	-0.280379	0.201148	-0.0611466	-0.14179	0.230611	-0.227083	0.203009	-0.0696692	0.211602	-0.0316153	-0.289885	0.144401	0.511791	0.042522	-0.161581	-0.386401	-0.125237	-0.344736	0.119268	-0.00736632	0.0822227	-0.341479	-0.0544977	-0.110163	0.453319	0.280925	0.0302985	-0.171754	-0.383172	-0.204289	-0.358557	0.0493613	-0.264951	-0.0531475	0.259242	0.432582	0.150857	-0.028738	0.102646	0.104718
Glycosaminoglycan Degradation	-0.594398	0.508752	0.638308	0.204378	0.0667847	0.417321	0.561025	-0.216129	0.386657	-0.329911	0.425392	0.507471	0.610528	0.326571	-0.337555	0.206066	0.0509196	-0.277468	-0.509812	-0.588193	0.595207	0.475448	0.43662	-0.230711	-0.358498	0.194808	-0.0886663	0.616724	0.182513	0.635562	0.229926	0.330663	0.137584	0.284729	-0.33669	0.152319	-0.272109	-0.111953	-0.467447	-0.335643	0.0634395	0.341568	-0.0446683	0.499017	0.382018	-0.156909	-0.0562918	-0.355238	-0.121429
Glycosphingolipid Biosynthesis	-0.155425	0.00162531	0.15364	-0.0678192	-0.0816149	0.412828	0.24418	-0.0290502	0.290498	-0.202924	0.130979	0.131528	0.0526703	0.303505	-0.0346186	0.044491	-0.0214038	-0.089263	-0.333615	-0.442692	0.274098	0.239281	-0.00516176	-0.157014	-0.391762	-0.367624	0.0227646	0.359912	0.084862	0.219647	-0.179084	0.0040881	0.2131	0.162768	-0.0899669	-0.0341978	-0.14911	0.0829222	-0.298424	-0.164419	0.2305	-0.0622034	-0.146977	0.157883	0.420942	-0.201137	-0.196597	-0.138003	0.0314133
Glycosphosphatidylinositol	-0.244144	-0.0481822	-0.544426	0.0143167	0.0157314	0.488313	0.627981	-0.221194	0.553546	-0.0613476	0.11585	-0.0903328	-0.13153	-0.325456	-0.0834405	-0.114839	-0.142964	0.00446077	0.264931	-0.186444	0.10763	0.267543	-0.180224	-0.53025	-0.467299	0.055607	-0.30244	0.373636	-0.0739346	-0.0688823	-0.176704	0.0183564	-0.373296	0.119127	-0.2313	-0.357508	0.264842	-0.508281	0.0265485	0.229135	-0.231233	-0.0108697	-0.462631	0.318056	0.130647	-0.0826383	-0.37677	0.249037	0.109644
Glyoxylate and Dicarboxylate Metabolism	-0.517021	-0.160778	-0.112548	-0.420975	-0.26204	0.0154466	0.0866047	0.105779	-0.000157529	-0.171041	0.232981	-0.0140534	0.356932	-0.0667411	0.258167	-0.0855619	0.137063	-0.212382	-0.533924	-0.251605	0.29821	0.0761167	-0.16572	-0.552786	-0.459228	-0.375694	-0.484275	0.488911	-0.145859	-0.0521965	-0.0480191	0.224246	-0.392293	-0.27176	-0.597483	-0.369799	-0.00175165	-0.165019	0.233298	0.175033	0.339746	0.0756882	0.295682	0.154535	0.23786	-0.214655	-0.619044	-0.390821	0.0723604
Heme Biosynthesis	-0.223391	0.0273977	0.110387	-0.61416	-0.349846	0.2848	-0.0850129	-0.656998	-0.0541871	-0.495941	0.260641	0.105562	0.418072	-0.0164193	0.0770483	0.264136	0.451811	0.00549213	-0.516075	-0.560205	0.536999	0.0394669	-0.271629	-0.790631	-0.432495	-0.192775	-0.226123	0.590552	0.115401	0.181148	0.160299	0.361946	-0.325129	0.328908	-0.72595	-0.528111	-0.0967601	0.11098	-0.0427412	0.553801	-0.0806437	-0.00300231	0.29407	0.341708	0.408881	-0.553616	-0.365832	-0.48372	-0.440706
Hexosamine Biosynthesis	-0.674194	-0.57828	-0.361035	0.215925	-0.299732	-0.442019	-0.579251	-0.255899	0.19512	-0.402778	0.602319	-0.200348	-0.337538	-0.756373	-0.833491	-0.838822	-0.486603	0.580251	-0.425316	-0.606001	0.0487842	0.278628	-0.458883	-0.224256	-0.403091	0.143999	-0.836143	-0.230155	0.0661492	-0.610186	-0.159936	0.211716	-0.651689	0.233625	-0.298884	0.334739	-0.524293	-0.491431	0.592756	0.364804	-0.0508337	0.652129	0.249469	-0.641966	-0.422729	0.293178	0.188835	-0.390457	0.0695574
Histidine Metabolism	0.00822379	-0.316706	-0.169421	-0.422045	0.100853	0.262687	0.447682	-0.0641549	0.168083	-0.162085	0.254116	-0.561251	0.221587	-0.36892	-0.185443	0.0975173	-0.319256	-0.312442	-0.153005	0.110944	-0.139694	0.134927	-0.487522	-0.271754	-0.116682	-0.0464394	-0.366485	0.15596	-0.0104297	0.305395	-0.120259	-0.273732	0.316918	-0.0342366	-0.309925	0.132709	0.0291992	0.242463	-0.278115	-0.34965	-0.0211176	0.235959	0.0016541	0.194861	0.149584	-0.478962	-0.501267	-0.515364	0.373757
Homocysteine Biosynthesis	-0.398366	0.0545482	-0.496982	-0.320348	-0.351015	0.262966	-0.14803	0.0870563	0.174637	0.0470591	-0.241204	-0.138701	0.0740247	0.156018	0.136448	0.336665	0.407443	-0.311492	0.115869	-0.479858	0.320055	-0.346465	-0.437233	-0.475904	0.032172	-0.33306	-0.560356	0.139881	0.196814	0.00781461	-0.164383	-0.0807219	-0.341981	0.0458425	-0.291635	-0.33525	0.0577859	-0.0735789	0.223104	-0.0895005	0.145273	-0.0642561	0.1666	0.0155066	0.0510942	-0.206135	-0.285303	-0.189285	0.637584
Inositol Phosphate Metabolism	-0.399055	0.0126797	0.0666377	-0.231306	0.371918	0.472452	0.407547	-0.08948	0.39787	-0.215462	-0.126508	-0.253269	-0.264611	-0.281356	-0.466567	-0.0312562	-0.0902756	0.0496705	-0.0802662	-0.561643	0.227678	0.179782	-0.279839	-0.255868	-0.0635585	-0.388547	-0.326196	0.0589431	-0.278915	-0.0703748	-0.156502	0.0710657	-0.309079	0.0218497	-0.138474	-0.0553686	-0.471842	0.152412	-0.0602277	-0.0297063	-0.114431	0.0732262	0.0964734	0.0869258	-0.15226	-0.174394	-0.294552	0.286157	0.0390265
Ketone Biosynthesis and Metabolism	-0.421024	-0.159097	-0.0780366	-0.665517	-0.444203	-0.318202	-0.0598731	0.062409	-0.207394	-0.355234	0.165878	0.506817	0.454284	-0.28792	0.0896249	-0.160222	0.156238	-0.218999	-0.422482	-0.544036	0.45138	0.250106	0.16844	-0.480334	-0.468332	-0.18786	-0.466586	0.757767	0.283716	-0.180765	-0.113832	0.557977	-0.113894	-0.342365	-0.441464	-0.389876	-0.382675	-0.315996	-0.00796528	0.305335	-0.15802	0.499386	-0.124372	-0.286761	-0.0920106	-0.578668	-0.633283	-0.523942	-0.250806
Kynurenine Metabolism	-0.142387	-0.270023	-0.403292	0.11513	-0.623399	0.414883	0.656317	-0.484994	0.424469	-0.13013	-0.22875	-0.274067	-0.0816691	-0.308143	-0.246094	-0.355946	-0.158269	-0.45361	-0.132504	-0.12163	-0.155634	-0.394612	-0.226553	-0.560789	-0.301189	-0.0823604	-0.259765	0.174651	-0.235056	0.211645	-0.440068	-0.296299	-0.0742997	-0.0616271	-0.451876	-0.0617438	0.395206	0.292209	-0.286629	0.0941575	-0.290045	-0.232385	-0.534692	0.221549	0.271031	0.389389	-0.494681	-0.127664	0.155736
Linoleic Acid Metabolism	0.452773	-0.164512	-0.0174776	0.00262878	0.202351	0.247587	-0.13876	0.219069	-0.167413	-0.0187793	-0.0735858	-0.322278	-0.12583	-0.218447	-0.135942	0.252491	-0.502381	-0.350798	-0.159037	0.0740466	-0.179661	-0.453676	-0.0168719	-0.0155457	-0.24766	-0.213978	0.067613	0.0680906	0.203433	-0.0328079	0.0184261	-0.288519	0.0300706	-0.184659	0.329095	-0.470885	0.287647	0.363035	-0.0459246	0.0265971	-0.174682	-0.178609	0.111417	0.00439804	0.000721702	0.107758	-0.285108	0.0416034	-0.185879
Lipoic Acid Metabolism	-0.806288	-0.605213	-0.595188	-0.657298	0.632402	-0.299043	0.11153	0.157113	-0.771685	0.227585	0.38318	0.272251	0.111154	0.500633	0.429904	-0.0933649	-0.736095	-0.514213	-0.617192	0.10758	0.112223	-0.132473	-0.194188	-0.791732	0.171245	0.146253	0.0204061	0.237918	0.617332	0.66676	0.58378	-0.835474	-0.513649	-0.282954	-0.444772	0.579396	0.587679	-0.12955	0.572583	0.690846	-0.0510546	-0.477477	0.687421	0.541134	-0.272603	0.802541	-0.978408	0.359108	-0.273788
Lysine Degradation	-0.215774	-0.365782	-0.41056	-0.33038	0.133658	-0.0310691	-0.109797	-0.0842943	0.209096	-0.310148	-0.157117	-0.481004	-0.171036	-0.261261	-0.1618	-0.095685	0.0325125	0.171713	0.0607887	-0.256543	0.20722	-0.0689873	-0.404189	-0.421951	0.141233	-0.0455807	-0.412886	0.0476589	-0.196383	-0.186355	-0.0543128	0.0510565	-0.233408	0.00487608	-0.134826	-0.292546	-0.349447	-0.217157	-0.0883689	-0.0160307	-0.141845	0.0989158	-0.0812246	0.0223219	-0.120146	-0.428091	-0.210319	0.0876049	0.126016
Metabolism of Xenobiotics by Cytochrome P450	0.0119267	-0.120742	-0.116028	-0.0713195	-0.0129076	0.168016	0.252846	0.00621035	0.239261	-0.0242816	0.0734573	-0.205812	0.160703	0.317282	0.256179	0.376683	0.0832616	-0.314594	-0.254486	0.0697714	-0.133432	-0.149743	0.290199	0.105533	-0.266984	-0.327337	-0.265548	0.216415	0.264695	-0.169183	0.364052	0.0109615	0.274733	-0.176399	0.082411	-0.30469	0.240879	0.0207341	-0.224826	-0.0765926	0.104069	-0.110789	0.226793	0.0524546	0.18932	-0.12712	-0.184508	-0.125018	0.16032
Methionine Cycle	-0.505384	-0.336905	-0.442423	-0.454582	-0.219911	0.0375059	-0.275868	-0.0104291	0.105285	0.0419422	-0.389066	-0.313007	-0.0591567	-0.0156377	-0.0787889	0.186146	0.0775442	-0.0950214	-0.0453151	-0.397528	0.236709	-0.229904	-0.399201	-0.423993	-0.214404	-0.240833	-0.521561	0.213087	-0.194698	-0.116912	-0.211005	-0.255904	-0.173588	0.00207494	-0.315513	-0.170194	-0.145831	-0.0510797	0.371619	0.0342813	0.0789546	0.06343	0.194076	0.104664	0.0290264	-0.23	-0.313621	-0.143231	0.447025
Mucin Type O-Glycan Biosynthesis	-0.300472	0.0141402	0.418783	-0.214919	-0.243918	-0.181633	-0.171623	-0.0303188	-0.0308556	-0.473334	0.273886	-0.407748	-0.195327	0.262161	-0.570503	-0.264223	-0.248222	0.305733	-0.260044	-0.321132	0.144181	0.287997	0.105303	-0.0475615	-0.135328	0.0440076	-0.254924	0.22569	-0.303413	-0.107457	-0.0803203	0.0173924	0.304854	0.4116	0.103254	0.137475	-0.42208	0.225217	-0.130713	-0.121977	-0.062593	0.0117974	-0.2342	-0.0313195	0.233072	-0.248951	0.180425	-0.00504028	0.288731
N-Glycan Biosynthesis	-0.469368	-0.25897	-0.494155	-0.195303	-0.246391	0.0693569	0.0204074	-0.263422	0.262176	-0.355133	-0.24312	-0.171689	0.0639794	0.0627879	-0.0321944	-0.145149	0.263217	0.272315	0.0750781	-0.418358	0.328724	0.439666	-0.398488	-0.392759	-0.44453	0.119236	-0.498537	0.311168	0.121372	-0.119949	-0.196195	-0.242917	-0.120775	0.395943	-0.177986	-0.0183548	0.19973	-0.318224	-0.146244	0.234799	0.148509	0.0833527	-0.236638	-0.00159104	0.313287	-0.234521	-0.317679	-0.190026	0.412139
Neomycin Kanamysin and Gentamicin Biosynthesis	-0.0612412	0.359485	0.433698	-0.72542	0.64624	0.409914	-0.635031	0.484835	-0.173362	-0.634002	0.505507	-0.0226629	0.60824	0.390746	-0.0245104	0.299447	0.722967	-0.589497	-0.547961	-0.714083	0.44166	-0.00905932	-0.116372	-0.429355	0.382297	-0.815635	-0.261291	0.581815	-0.397764	0.488844	0.537846	0.620569	-0.771962	0.343906	-0.440657	0.39755	-0.333357	0.28383	-0.282856	-0.186565	0.562097	0.671457	0.458565	-0.235947	-0.13068	0.599434	-0.568419	-0.790402	-0.0499084
Nicotinamide Adenine Dinucleotide Biosynthesis	-0.141559	-0.291021	0.297318	-0.494258	-0.224819	0.490819	0.255787	-0.29064	-0.272931	-0.291837	0.192414	-0.60396	-0.170098	0.214594	-0.165179	0.165849	-0.309175	-0.0937565	-0.236321	-0.462763	-0.105392	-0.492188	-0.175773	-0.481019	0.139568	0.124838	-0.282015	0.417661	-0.0152789	0.244398	0.481525	-0.0499984	0.342119	0.141147	-0.00989747	-0.199708	-0.208983	0.599748	0.0523682	0.459631	-0.241773	0.191239	0.469418	0.495266	0.610947	0.0845958	-0.323499	-0.316805	0.0170131
Nicotinamide Adenine Metabolism	-0.236099	-0.418853	0.108112	-0.412525	-0.222103	0.12239	0.342776	-0.0469499	0.297341	-0.386494	-0.116904	0.0175997	0.275592	-0.0859707	-0.366096	0.0750555	0.375444	0.16851	-0.558255	-0.359205	0.313258	0.17346	-0.31932	-0.622767	-0.365118	-0.288029	-0.550278	0.471423	-0.581619	-0.0813639	-0.193377	0.536812	-0.0399336	-0.0306053	-0.503635	-0.0666001	-0.334288	0.00604999	-0.0934533	0.288326	0.313548	0.499539	0.0550986	-0.21396	-0.136149	0.00290803	-0.321527	-0.242546	0.244283
Nicotinate and Nicotinamide Metabolism	-0.0329492	-0.210879	0.237456	-0.338852	-0.239873	0.158304	0.229817	-0.09142	-0.0358916	-0.0436226	0.131502	-0.383771	-0.263818	0.0952341	-0.346726	-0.0171034	-0.312046	0.0545833	-0.00818283	-0.495656	-0.094574	-0.263633	-0.114036	-0.298507	-0.323492	0.200674	-0.451598	0.386042	0.0492426	0.0146579	0.156611	0.0882257	-0.184635	0.323527	-0.249371	-0.205893	-0.270181	0.538618	0.259993	0.334717	0.155178	0.355602	0.0194273	0.199542	0.361841	0.198826	0.0456604	-0.406996	0.159915
Nitrogen Metabolism	0.207337	0.0485359	0.0970625	-0.0128877	0.00933033	-0.172071	0.132823	-0.372796	0.264833	-0.544445	0.0717683	0.104786	0.270169	0.430177	-0.111695	-0.184217	-0.00787879	-0.0827978	-0.300169	-0.161784	0.396116	0.295449	0.163548	-0.222632	-0.0216492	-0.571356	-0.498445	0.303612	-0.0291504	0.226055	-0.275194	0.107849	-0.05298	-0.196484	0.27136	-0.205066	-0.569656	0.158186	-0.363074	-0.0680413	0.0422222	0.172061	-0.169226	-0.119673	0.388129	-0.212894	0.094342	-0.315536	0.0509585
Norepinephrine Biosynthesis	0.476983	-0.203986	0.301053	-0.205776	0.0632219	-0.556089	0.187136	0.214705	-0.465434	0.475733	0.204164	-0.34898	-0.052495	0.032071	-0.194684	-0.0915878	-0.415466	-0.352466	-0.516861	0.0827103	0.0862978	-0.0543827	-0.196919	0.30625	0.0606065	-0.0802508	0.139384	0.0915431	0.272194	0.117957	-0.402148	-0.452704	-0.567165	-0.195996	0.392442	-0.517648	0.174155	0.0205122	0.481247	0.107235	0.473038	-0.510498	-0.390871	0.023823	-0.16465	-0.504067	0.7107	0.604543	-0.592197
Other Glycan Degradation	-0.429354	0.119683	0.559995	0.0459612	0.150126	0.385964	0.497359	-0.203333	0.262433	-0.314651	-0.2083	0.542765	0.348644	-0.328651	-0.378773	0.394865	0.383658	-0.0784842	-0.218908	-0.5207	0.487148	0.372399	0.319534	-0.418108	-0.208711	0.116784	0.209205	0.451059	-0.145884	0.423367	0.255218	0.368679	-0.117008	0.151317	-0.50834	-0.00513381	0.272909	0.0618746	-0.362691	0.230294	0.0531937	0.235993	0.140393	0.43472	-0.0566328	-0.0806286	-0.442223	-0.371263	-0.286972
Other Types of O-Glycan Biosynthesis	-0.292415	-0.0238663	-0.17163	0.0659701	0.0189342	0.531771	0.0702737	0.108728	0.227839	-0.19622	0.0945547	0.0442089	-0.293163	0.101251	-0.0332019	0.17513	0.139287	0.128684	0.14497	-0.499988	0.0281957	0.309772	-0.195123	-0.0913714	-0.310037	0.0473798	-0.227517	0.20636	0.181005	0.106257	-0.363914	-0.266499	-0.41884	0.327009	0.119827	-0.340276	0.139071	-0.210963	-0.257645	0.00538339	-0.0893289	-0.0215812	0.0643808	0.238552	0.488097	-0.295457	-0.195755	0.0955473	-0.164055
Oxidative Phosphorylation	-0.498829	0.0726597	-0.0523656	-0.548601	-0.459753	-0.205458	-0.183545	-0.426211	-0.267745	-0.3419	-0.161584	0.641131	0.611107	0.417208	0.622932	0.293529	0.391401	-0.557935	-0.539532	-0.296179	0.439963	0.172196	0.378863	-0.610502	-0.635658	-0.569992	-0.272771	0.703105	0.479763	0.389234	0.13368	0.375378	-0.197321	0.081942	-0.583581	-0.359029	0.406037	0.291929	-0.420053	-0.0100914	0.493604	-0.0048253	-0.0527165	-0.0264823	0.136727	0.153977	-0.562739	-0.602898	0.23351
Pantothenate and CoA Biosynthesis	-0.23151	0.312862	0.030601	-0.157419	-0.216537	0.331628	0.280365	0.0675498	-0.381894	-0.0105166	-0.15741	0.0788905	-0.232946	0.152306	-0.1025	-0.149392	-0.0874997	-0.343695	-0.322708	-0.128777	0.251696	-0.224863	0.12939	-0.454278	-0.167476	-0.424318	-0.315291	0.217509	-0.247684	-0.181299	0.106511	0.0190265	0.358954	-0.0274805	-0.297855	-0.350826	-0.316709	0.368201	0.132565	0.353639	0.0182979	0.229722	-0.0760038	0.29524	-0.130478	-0.00718082	-0.137149	-0.155952	-0.188213
Pentose and Glucuronate Interconversions	0.0656473	-0.0726338	-0.15244	-0.20817	-0.0784478	-0.154494	-0.214711	0.0732729	0.14786	-0.4082	0.359201	-0.150344	0.314815	0.278352	0.151985	0.0372493	0.367472	-0.16912	-0.223272	0.101797	0.00177159	0.207092	0.105047	-0.0574765	-0.384338	-0.221728	-0.288136	0.317211	0.238313	0.0735489	-0.147511	0.170112	0.196211	0.397606	-0.21727	-0.00441966	0.0034047	0.0944375	0.24225	0.00429168	0.226114	0.263755	0.291234	-0.100715	-0.0600591	-0.183256	-0.276653	-0.237964	0.111185
Pentose Phosphate	-0.342319	-0.131501	-0.137932	-0.164814	0.134825	0.220107	-0.0749994	0.187165	-0.218557	-0.45582	-0.0556828	0.343933	0.406414	0.289108	0.454205	0.141601	0.500109	-0.296741	-0.360661	-0.415941	0.407859	0.076189	-0.075348	-0.408637	-0.351091	-0.236425	-0.367785	0.475482	0.261226	-0.070969	0.374864	0.120554	-0.0948971	0.40414	-0.419632	-0.386398	0.0366087	0.0402101	-0.202039	-0.0256783	0.00477993	0.00419992	-0.0888084	-0.319117	-0.0647269	-0.121104	-0.393777	-0.38245	0.00270784
Phenylalanine Metabolism	0.0878682	0.213628	-0.260944	-0.0412442	-0.275081	0.44726	0.493077	0.0859372	0.0725588	-0.086126	-0.0600238	-0.128886	0.110109	-0.0135971	0.354483	0.152189	-0.476178	-0.517701	-0.540998	0.106317	-0.236961	0.00189524	-0.42542	-0.150038	-0.231013	-0.456557	-0.229808	0.109993	0.15103	0.190728	-0.139864	-0.149496	0.131391	-0.151564	0.0117598	-0.448647	0.535232	-0.00119381	-0.649238	-0.382698	-0.106799	-0.136637	-0.26263	0.0526739	-0.142732	-0.267094	0.0276074	-0.546235	0.429685
Phenylalanine, Tyrosine and Tryptophan Biosynthesis	0.399595	0.626692	0.422119	-0.321361	-0.517972	0.425555	0.636485	-0.556302	0.0421371	-0.312018	-0.0460971	0.706231	0.255759	0.334359	0.575266	0.648114	0.122216	-0.518435	-0.664487	0.205684	0.237705	0.171694	-0.084226	-0.618795	0.0944201	-0.38434	-0.289005	0.82163	-0.550457	0.32883	-0.399911	0.42915	0.276106	0.337164	-0.5074	-0.269916	0.217138	0.26256	-0.547075	-0.226574	-0.136085	0.0790599	0.203928	-0.0945487	-0.36336	0.367037	0.291771	-0.138267	0.32869
Polyamine Biosynthesis	-0.580317	-0.0439582	-0.00620286	-0.367417	-0.130773	0.24668	0.121282	-0.407971	0.220064	-0.141129	-0.27308	0.449045	0.415404	0.140514	0.205139	-0.0547882	0.190366	-0.359361	-0.500163	-0.509156	0.495132	-0.399377	-0.213499	-0.705863	-0.466294	-0.57916	-0.0276417	0.558984	-0.0261301	0.622541	-0.0686846	-0.199238	-0.377513	-0.0043085	-0.667716	0.0461892	0.130604	0.270649	0.356537	0.39738	0.324048	-0.190085	-0.142313	0.389294	-0.35387	-0.321329	-0.459216	-0.108307	0.341637
Porphyrin and Chlorophyll Metabolism	-0.0148557	0.0167589	-0.0489198	-0.291437	-0.259033	0.133328	0.0997967	-0.286654	-0.113891	-0.228277	0.125066	0.088959	0.328189	0.256036	0.341779	0.217333	0.315297	-0.220713	-0.271049	0.0819568	0.350606	0.270454	-0.092185	-0.365246	-0.0814201	-0.126559	-0.150332	0.441927	0.242847	0.101017	0.1203	0.328721	0.220169	0.32398	-0.267415	-0.218035	0.267353	0.00690812	-0.0220844	0.00200198	0.11624	0.13652	-0.0713605	0.263702	0.185364	-0.086802	-0.373641	-0.345544	0.17449
Primary Bile Acid Biosynthesis	-0.268659	0.382908	0.135328	-0.144663	-0.0413109	0.228127	0.100886	-0.117128	-0.180224	-0.322249	0.387078	-0.122062	-0.0411046	0.318609	0.0654141	0.087354	0.256896	0.127513	0.0588086	-0.43148	0.13026	0.149515	0.409194	0.419327	0.331908	0.310806	0.151603	0.517917	0.371349	0.11435	0.0540788	-0.133879	0.0350576	0.388899	-0.189548	-0.0895962	-0.342044	0.326275	-0.0457623	-0.132813	0.172571	0.183183	0.253003	0.260988	0.500934	-0.449947	-0.115861	-0.334005	-0.0173549
Propanoate Metabolism	-0.427404	-0.080212	-0.125914	-0.596575	-0.0911518	-0.267427	-0.149171	-0.380616	-0.466464	-0.454597	0.141389	-0.046135	0.0726046	-0.417224	-0.271291	-0.574893	-0.189502	-0.163384	-0.43888	-0.4126	-0.0534869	0.429215	0.329769	-0.323941	-0.232807	-0.239122	-0.592351	0.444428	0.253236	-0.224833	0.29916	0.510969	-0.199686	-0.161046	-0.473516	-0.0865801	-0.328036	0.180427	0.445182	-0.0214343	-0.186141	0.577164	0.00321971	-0.0256252	-0.165902	-0.133241	-0.399388	-0.357048	0.15893
Prostaglandin Biosynthesis	-0.547387	-0.386992	-0.65324	-0.670304	-0.513357	0.22293	-0.0210349	0.541514	0.44924	-0.503376	-0.0281588	-0.0304792	0.381339	0.522967	0.667005	0.412636	0.185661	-0.489498	-0.360989	0.336234	-0.303539	0.272612	0.134422	-0.285919	-0.0975308	0.0312444	-0.370721	0.6821	0.800664	-0.0643843	0.236715	-0.0287937	-0.105888	0.00063864	-0.37757	-0.345793	0.445952	0.160364	-0.0654107	0.319036	0.58554	-0.408072	0.395064	-0.0321861	-0.139225	-0.391525	-0.751908	-0.650256	-0.0807406
Prostanoid Biosynthesis	-0.290034	0.555549	0.922577	-0.15133	-0.120264	0.588238	0.476621	0.406932	0.466291	0.246971	0.6817	-0.286471	0.175702	0.337976	-0.559752	-0.562936	-0.0967773	-0.722231	-0.164341	-0.594483	0.232533	0.66586	-0.00153105	0.397422	0.251806	0.128174	-0.562463	0.335005	0.626401	0.0273988	-0.565408	-0.20977	-0.129849	0.238279	0.700488	0.396463	-0.815338	0.41675	0.141529	-0.298911	0.0943033	-0.0468428	-0.5363	-0.0370484	0.595042	-0.146532	0.626703	-0.0258838	-0.389205
Purine Biosynthesis	-0.377744	-0.466546	-0.435339	-0.339052	-0.02032	0.257826	-0.337186	-0.0641011	0.0466338	-0.0445119	-0.20452	-0.0757582	0.106008	-0.246306	0.203629	-0.180434	-0.0598493	-0.180509	-0.482044	-0.334363	-0.180861	0.356744	-0.274688	-0.55485	-0.154464	-0.32942	-0.659205	0.475123	0.196463	0.00706832	-0.285455	0.447242	-0.32653	0.270346	-0.467571	-0.343605	-0.231574	-0.199384	0.310934	-0.0850458	0.254548	0.222083	-0.126635	-0.352526	-0.168565	0.0584494	-0.578677	-0.367812	0.341343
Purine Metabolism	-0.357218	-0.111801	-0.332628	-0.332332	-0.181081	0.0905525	0.0843276	-0.0726669	-0.0290063	-0.194112	-0.0541786	-0.0280202	-0.0314294	-0.0521117	0.0870835	0.0892049	-0.074298	-0.0334106	-0.216345	-0.366389	0.0739904	0.0512273	-0.0997641	-0.393149	-0.242216	-0.329284	-0.41366	0.34644	0.062218	0.0290699	-0.228364	0.0997648	-0.332921	0.10017	-0.304668	-0.124763	-0.0196357	0.0233564	0.0265912	0.0177654	0.291684	0.00687751	-0.0797205	-0.077877	0.0259631	-0.130379	-0.336343	-0.203428	0.146369
Pyrimidine Biosynthesis	-0.596346	-0.0307697	-0.563938	-0.426254	-0.473683	0.0819188	-0.0887735	-0.522099	0.155728	-0.5841	-0.0480931	0.226856	-0.349647	-0.309665	0.416404	0.0328459	0.00915762	-0.403761	-0.0414004	-0.534983	0.151974	0.0778818	-0.351784	-0.589054	-0.418309	-0.269137	-0.489236	0.535766	0.438915	0.312819	-0.254383	0.184714	-0.487095	-0.213174	-0.550037	0.243133	0.141113	-0.346655	0.0930242	0.331564	0.0813844	-0.0686225	-0.502459	0.318797	0.357165	-0.125855	-0.322077	-0.502429	0.52168
Pyrimidine Metabolism	-0.460245	-0.217254	-0.510722	-0.510962	-0.322828	0.10366	-0.088664	-0.0622069	0.0657461	-0.374261	-0.0493952	0.0230486	-0.062838	-0.00905912	0.20854	0.0833167	0.0909649	-0.0842695	-0.119139	-0.452114	0.280462	0.0184643	-0.302358	-0.499818	-0.377833	-0.302296	-0.413361	0.439939	0.113452	0.0638186	-0.240421	0.0876878	-0.305603	-0.00541134	-0.468858	-0.152493	0.0887956	-0.123721	0.136466	0.319617	0.325162	-0.0396945	-0.0877657	0.021368	0.0991586	-0.197909	-0.423728	-0.272072	0.121048
Pyruvate Metabolism	-0.36941	-0.215182	-0.147416	-0.485243	-0.452968	-0.227619	0.138811	-0.206877	0.176437	-0.338455	0.185665	-0.0525181	0.459577	-0.245586	0.0491327	-0.288124	0.0640778	-0.412875	-0.537184	-0.0777496	0.189318	0.193058	0.0525109	-0.563933	-0.288695	-0.456549	-0.393699	0.546936	-0.0316042	0.153909	0.184512	0.330717	-0.0534659	0.0927251	-0.542295	-0.217349	-0.177581	0.179813	0.179198	-0.107454	0.186549	0.398914	0.00769091	-0.101828	-0.0964701	-0.257359	-0.525107	-0.439038	0.232577
Remethylation	-0.531058	-0.386908	-0.266689	-0.614779	0.372196	-0.0298993	-0.444043	-0.318917	0.396742	0.636802	-0.601773	-0.526049	-0.205206	0.00419909	-0.274485	-0.239597	-0.500051	-0.432164	-0.511844	-0.269885	-0.157519	-0.312839	-0.476255	-0.247983	0.108285	0.0312415	-0.49767	-0.122008	-0.112637	0.313368	-0.0764064	-0.0351445	0.219217	-0.00875482	-0.245923	0.163448	-0.175266	0.108712	0.646793	0.0294901	0.135849	0.0222971	0.0291628	0.527646	-0.548602	-0.080664	-0.512136	-0.246529	0.671138
Retinoic Acid Metabolism	-0.265154	0.322154	-0.0461281	-0.0322844	0.350777	-0.255788	0.064125	-0.0380379	-0.00764652	-0.0338071	0.106127	0.240315	0.0145802	0.215323	-0.097586	0.0209119	-0.138414	-0.445673	-0.019062	-0.312768	0.265934	-0.11852	0.388219	-0.116983	-0.396249	-0.123882	-0.447287	0.452384	0.410431	0.289863	-0.0657579	-0.0720391	-0.10144	-0.15251	0.0854237	-0.123393	0.00199754	-0.00715789	-0.166565	-0.404173	0.352827	-0.117425	0.14387	-0.359361	0.465667	-0.326466	0.0258421	0.336023	0.318499
Retinoid Metabolism	0.317753	0.253666	-0.420905	0.369456	-0.0818857	-0.385225	0.00136301	0.20138	-0.272436	-0.303101	-0.0612903	0.327424	0.374827	0.17709	-0.123027	0.19599	0.0837503	-0.1264	0.249021	0.0798591	-0.0630027	-0.171933	0.337871	0.392673	0.257264	-0.343263	-0.190929	0.455305	0.275888	0.162665	0.00669798	-0.303485	-0.197937	0.321369	-0.0731373	-0.326845	-0.442933	0.168069	0.331702	-0.0817179	0.273534	-0.236484	-0.331335	-0.359765	-0.0483613	0.0947546	0.061651	0.203977	0.162047
Retinol Metabolism	0.193962	-0.106774	-0.172383	-0.0876007	-0.129828	-0.102201	-0.0382203	-0.115756	0.0663659	-0.218973	0.0621636	0.161176	-0.00707503	0.202206	0.0240773	-0.0322441	0.142352	-0.153143	-0.0225153	0.256381	0.211624	-0.0995647	-0.0302269	0.0662503	-0.0847055	-0.0731218	-0.166714	0.310969	0.266403	-0.10169	0.237997	-0.244219	0.334813	0.206964	0.114595	-0.178187	-0.00370302	-0.0377147	0.143564	-0.0429774	0.139936	-0.0239007	-0.0550539	0.0356135	0.179018	-0.0311443	-0.103133	-0.150467	0.137991
Riboflavin Metabolism	-0.289215	0.0109078	-0.469769	-0.151298	-0.443039	0.69782	0.611005	-0.473017	0.315206	0.0382008	-0.529235	0.0167028	0.0794181	0.383846	0.733876	0.382442	0.545836	0.468705	-0.730394	-0.762037	-0.31407	-0.252819	-0.67498	-0.515203	0.0326274	0.0155979	-0.606514	0.609199	0.270245	-0.278807	0.273768	-0.159726	0.434442	0.347227	-0.0636133	-0.346074	0.349275	-0.00794468	-0.186589	0.661947	0.559344	0.276963	0.239106	0.374502	0.492058	-0.385137	0.152008	-0.356926	0.865732
Selenocompound Metabolism	-0.346064	-0.264658	-0.275524	-0.519057	0.182315	-0.0464098	-0.0300333	-0.438672	-0.181811	-0.395981	-0.283837	-0.105684	0.128404	-0.425235	-0.201419	-0.0982611	-0.407941	-0.101258	0.0687326	-0.496243	0.327212	-0.0509793	-0.119358	-0.605191	-0.294735	-0.14223	-0.518275	0.509533	-0.253354	-0.15042	-0.293812	0.202669	-0.020858	-0.258273	-0.525538	-0.120648	-0.285037	-0.134697	-0.0761562	-0.0847855	0.141628	0.236584	-0.161979	-0.227674	-0.146389	-0.175839	-0.518696	-0.481199	0.314066
Shingolipid Metabolism	-0.346289	0.234144	0.0190253	0.0514113	0.171273	0.214445	0.27919	-0.207122	0.346611	-0.28854	0.074421	-0.175449	-0.236847	-0.0648608	-0.429998	0.0378203	0.0872287	0.000713314	-0.113589	-0.462471	0.236828	0.203353	-0.104456	-0.169322	-0.00394306	-0.0888762	-0.228217	0.298328	-0.186986	-0.0826993	0.179196	0.0210143	0.0273406	0.113416	-0.297412	0.0937042	-0.240513	0.150804	-0.184104	-0.263575	-0.00579546	-0.229881	0.179679	-0.112525	0.337935	-0.538873	-0.00534408	-0.0884477	0.129811
Sirtuin Nicotinamide Metabolism	-0.260436	0.316494	-0.041161	-0.661028	-0.271338	0.34805	0.27257	0.0934954	-0.462934	-0.103352	-0.148466	-0.525655	-0.276238	0.14553	0.245101	0.297902	0.3496	-0.638633	0.369141	-0.593457	-0.0380576	0.256546	0.096014	-0.275924	-0.453392	-0.555338	0.140893	-0.463796	0.0511491	-0.228845	0.292491	0.25982	-0.597221	-0.124527	-0.353105	-0.478815	0.240651	-0.423122	0.297031	0.2008	-0.0690714	-0.423294	0.257374	0.590584	0.456416	0.161095	-0.534627	-0.287289	0.0188799
Starch and Suctose Metabolism	-0.0591792	-0.189309	0.183511	-0.10653	0.114793	0.158415	0.273888	-0.0387611	0.180336	-0.193844	0.212656	0.115213	0.13127	0.21182	-0.0400227	0.0763736	0.256174	-0.101137	-0.3542	-0.325772	0.125324	0.338825	0.296359	-0.163522	-0.0486744	-0.271184	-0.429148	0.410221	-0.0342352	-0.0446342	0.0688761	0.301808	-0.433855	0.343459	0.0497437	-0.152358	-0.0134253	0.257037	0.120838	-0.0102614	0.0139913	0.300934	-0.0888137	-0.225562	0.00589151	0.094236	-0.1047	-0.418494	-0.0861024
Steroid Biosynthesis	-0.509256	-0.293119	-0.307792	0.0995351	0.132958	0.20986	0.426557	-0.320278	0.251971	-0.129872	-0.286603	-0.418857	0.0094594	-0.306227	-0.295241	-0.360623	-0.370608	0.344592	-0.424936	-0.580762	-0.0241371	0.0988537	-0.332734	-0.445154	-0.457161	-0.0751683	-0.453141	0.0297123	0.346431	-0.338223	-0.22482	-0.230806	0.207299	-0.136222	-0.444855	-0.39019	-0.0763396	-0.227681	0.091329	-0.0845469	-0.384825	-0.0516048	-0.363756	-0.406072	-0.11904	-0.410726	-0.35199	0.152573	0.391609
Steroid Hormone Biosynthesis	0.135899	0.099731	0.0140928	0.327717	-0.0298561	0.125643	0.294949	-0.0246642	0.0962391	0.0856313	0.307908	-0.375108	-0.0959921	0.352688	-0.150399	0.00861892	0.0187149	-0.0174473	-0.0331252	0.149311	-0.10914	-0.153693	0.29023	0.220537	-0.191806	-0.155398	-0.166243	0.162722	0.279186	-0.22806	0.175328	-0.0864853	0.146684	0.229035	0.146705	-0.0420772	0.079467	-0.0372709	0.104463	-0.0869655	-0.0118277	0.16199	0.135526	-0.132073	0.25328	-0.211667	-0.128864	0.0634032	0.171321
Steroid Hormone Metabolism	0.0780854	0.0749641	-0.0568772	0.268354	-0.123658	0.0823308	0.27039	0.0940994	0.114321	0.131915	0.271488	-0.375977	0.0139162	0.372966	-0.10674	-0.00657517	0.00897642	-0.0910189	-0.122839	0.117757	-0.0951232	-0.159611	0.204292	0.134323	-0.165713	-0.137808	-0.16648	0.16398	0.263945	-0.241786	0.231675	-0.0973357	0.194453	0.154486	0.0586149	-0.0377108	0.0209088	-0.0747101	0.0912269	-0.118688	0.054204	0.173764	0.150277	-0.0563069	0.242216	-0.154409	-0.156739	0.0365297	0.124977
Sulfur Metabolism	-0.531342	0.120691	-0.0185789	-0.478212	0.389701	-0.215097	0.313113	-0.157987	0.0455121	0.0375144	0.601142	0.660039	0.485975	0.0113024	0.159242	0.578828	-0.361325	-0.461126	-0.612554	-0.542834	0.231468	0.701247	0.527079	-0.750366	-0.626341	-0.547267	-0.410308	0.534072	-0.0333603	0.349765	-0.110598	0.0328063	0.0959835	0.288463	-0.314777	-0.3665	0.00708064	-0.32118	0.0257433	-0.590066	0.0531154	0.135985	0.406197	0.184579	-0.130465	0.00805987	-0.347938	-0.652207	0.150945
Taurine and Hypotaurine Metabolism	0.0219827	0.167177	-0.121166	-0.0474658	0.384405	-0.261821	-0.120406	0.158196	0.0422406	0.0248329	-0.448697	-0.297016	-0.161421	0.0124026	0.185544	0.258944	-0.299164	-0.65079	0.109606	-0.0861145	0.33696	-0.185942	0.440143	-0.469325	-0.111912	-0.428644	0.401671	-0.0295503	-0.499717	0.0272111	-0.464854	0.16494	-0.0892368	-0.294843	-0.311299	-0.275323	-0.270027	-0.195405	-0.115416	0.0546658	0.346327	-0.283208	0.576356	-0.178911	-0.110752	-0.452649	-0.280449	-0.00857131	-0.530132
Terpenoid Backbone Biosynthesis	-0.335635	-0.164876	-0.50987	-0.444421	-0.186756	-0.0710066	-0.026248	-0.137846	-0.0226833	-0.289978	0.270902	0.022937	0.365853	-0.363718	-0.238116	-0.311636	0.0180925	0.0316468	-0.159182	-0.601598	0.126091	-0.08483	-0.137713	-0.422018	-0.301318	-0.0725486	-0.637605	0.271441	0.0721401	-0.442699	-0.340586	0.413628	0.202021	-0.0151524	-0.54896	-0.0837612	-0.0263574	-0.223752	0.0818313	0.474366	0.17213	0.355573	0.00851747	-0.367541	-0.184046	-0.622228	-0.622873	-0.261226	0.521724
Testosterone Biosynthesis	0.0524373	0.0721192	-0.0339361	0.00738989	-0.19287	0.0885946	0.275211	-0.0140012	0.109359	0.026665	-0.0385477	-0.277388	0.109316	0.478385	-0.169758	-0.0871905	-0.0383484	-0.296263	-0.480989	0.146042	-0.0610033	-0.21629	0.195425	-0.359857	-0.328226	-0.112322	0.031195	0.155948	-0.133289	-0.236191	0.274517	-0.141519	0.425119	0.381805	-0.32165	0.0429841	-0.14477	-0.334157	0.00494677	0.09981	0.073753	0.0681616	0.134137	-0.162525	0.109555	-0.120591	-0.0531431	0.214275	-0.299454
Thiamine Metabolism	-0.64328	0.6448	-0.275556	-0.757348	-0.401066	-0.649504	0.345722	-0.376578	0.036146	-0.0378237	0.741935	-0.427702	-0.123361	-0.15447	0.432385	-0.260415	0.0212543	-0.187951	-0.405831	-0.015431	0.229047	-0.509589	-0.0714832	-0.694861	-0.667121	-0.153845	0.31611	0.719956	-0.262211	-0.443102	0.178857	0.426904	-0.48028	0.626826	-0.629447	-0.0374328	0.525991	0.465462	0.064031	0.106511	0.125786	0.646367	0.15639	0.713884	0.0635161	-0.800197	-0.253497	-0.690801	0.48439
Thromboxane Biosynthesis	-0.143804	0.963854	0.993485	-0.611845	-0.853181	0.797193	0.932435	0.301083	0.112311	0.515654	0.736813	0.889737	0.784946	0.437218	0.576295	0.782824	-0.182295	-0.89104	-0.906935	0.400141	0.601645	0.78275	0.854596	-0.680825	-0.870863	-0.795109	0.947363	0.949633	0.829096	0.979005	0.602278	0.57622	0.181625	0.931988	-0.0590031	0.502476	0.462718	0.842609	-0.924171	-0.57153	0.82139	0.827458	0.393999	0.914231	0.589473	0.573279	-0.704575	-0.518036	-0.956297
Transsulfuration	0.00150773	-0.813289	-0.677899	0.205474	0.640669	-0.545365	-0.137499	-0.306651	-0.586694	-0.0532957	-0.826387	0.196003	-0.527279	-0.497826	-0.246072	0.295493	0.248906	-0.305364	-0.136595	0.201911	0.278447	-0.759023	-0.193253	-0.492848	-0.659267	-0.12834	-0.488337	0.0361945	-0.364181	-0.190789	-0.719115	-0.821213	-0.429997	-0.514319	-0.443161	0.332817	-0.577679	-0.711045	-0.144195	-0.501009	-0.461753	-0.397582	0.718072	-0.213733	-0.129215	-0.0108478	-0.639493	-0.161315	-0.743084
Tryptophan Metabolism	0.0024398	-0.253765	-0.214604	-0.246781	-0.33866	0.0628071	0.345037	-0.364778	0.0703541	-0.349184	0.0835227	-0.386782	0.186896	-0.164584	-0.0935828	-0.113382	-0.133357	-0.159321	-0.103405	-0.0824173	-0.0801392	-0.018042	-0.209768	-0.414411	-0.0964188	-0.0914144	-0.360528	0.363464	0.352101	-0.134951	0.113838	-0.117242	-0.105698	0.147981	-0.269955	-0.251419	-0.0179424	0.286028	-0.257696	-0.0841621	-0.0486152	0.0480271	-0.197338	-0.0234397	0.147763	-0.319407	-0.291262	-0.340359	0.262176
Tyrosine Metabolism	0.0189063	-0.105028	-0.104307	0.0825829	-0.200529	0.231965	0.271037	0.04471	-0.0554217	-0.0881803	-0.00626726	-0.213616	0.229883	0.370975	0.193967	0.0742169	-0.252771	-0.409506	-0.294701	0.145638	-0.0180567	-0.241787	-0.230539	-0.0143907	-0.246386	-0.165929	-0.109575	0.0649982	0.287002	0.11203	-0.0253928	-0.208552	0.0936451	0.035096	-0.00920595	-0.374335	0.425884	0.227634	-0.313571	-0.12734	0.110032	-0.140176	0.0626507	0.0847567	-0.294848	-0.183239	0.168963	-0.214755	0.491479
Ubiquinone and other Terpenoid-Quinone Biosynthesis	-0.257133	-0.0990186	-0.609749	-0.279776	-0.159959	-0.282112	-0.14684	0.604584	-0.37493	-0.185615	0.164605	0.358964	0.528101	0.456218	0.514657	-0.250667	-0.00708329	-0.152933	0.272969	0.177334	0.107731	0.468198	-0.0575735	-0.362205	-0.520834	0.334643	-0.338605	0.348211	0.223602	-0.114057	0.295002	0.466737	0.0109369	0.187208	-0.314411	-0.440546	-0.0610866	-0.0814483	0.453772	0.040697	0.318912	0.197293	-0.575282	0.0580696	-0.335981	-0.403132	-0.471593	-0.475664	0.128532
Urea Cycle	-0.411196	-0.322922	0.217551	-0.290806	0.322021	0.417595	0.406593	0.0552259	-0.00909883	-0.199426	0.139922	0.0950313	0.0348369	-0.115054	-0.167943	0.313731	-0.243024	-0.236143	-0.293816	0.0524345	0.139003	-0.234405	0.0119503	-0.5517	-0.390169	-0.581127	-0.649787	0.279798	-0.255362	0.223172	-0.365103	0.0903704	-0.23363	-0.388734	0.0782607	-0.393074	-0.558175	0.0732193	0.0239012	0.223884	0.0287381	0.0315668	0.145472	-0.0107329	0.266805	-0.210963	-0.186761	0.269034	0.147927
Valine Leucine and Isoleucine Biosynthesis	-0.802637	0.174564	0.451876	0.378226	0.312392	0.165316	-0.0890096	0.159373	-0.819519	-0.855146	-0.135316	0.263765	0.204552	0.702157	0.239391	0.252101	0.752006	-0.76867	-0.702871	0.0704922	0.409538	0.179525	-0.0509951	-0.375556	-0.365492	-0.02665	-0.541731	0.925974	0.150395	0.255697	-0.0337798	0.0308745	0.365187	0.43408	-0.269856	-0.361588	-0.115919	0.579826	-0.238528	-0.00833525	0.718165	0.345757	0.31305	0.222591	0.417306	-0.443016	0.14478	-0.782617	0.548409
Valine Leucine and Isoleucine Degradation	-0.466768	0.0132209	0.0282023	-0.598899	-0.203014	-0.170297	-0.112921	-0.113043	-0.360411	-0.489825	0.222365	-0.0103458	0.163409	-0.317683	-0.124935	-0.210089	-0.0258172	-0.142474	-0.393654	-0.153511	0.034282	0.0420902	0.100968	-0.479819	-0.291688	-0.123697	-0.54768	0.565199	0.279799	-0.063231	0.200735	0.36209	-0.228627	0.0136139	-0.462131	-0.369283	-0.301459	0.195111	0.256839	0.156284	0.0581868	0.21225	0.223554	-0.00652044	-0.212122	-0.347855	-0.535107	-0.381002	0.206372
Vitamin B6 Metabolism	-0.46859	-0.601064	0.071732	0.214567	0.512086	0.499078	0.274155	0.350827	-0.347812	-0.78971	-0.162638	-0.235832	0.327717	0.499961	-0.471014	0.176612	-0.190719	0.17065	0.285362	-0.397151	-0.153872	0.110097	-0.742843	-0.247295	0.0233293	0.142352	-0.716174	0.187788	-0.359803	-0.0499946	-0.213092	0.519898	-0.25827	0.21511	-0.468846	-0.84564	-0.712087	-0.100419	0.392342	-0.0460232	0.526748	0.39473	0.507231	-0.421191	0.243848	-0.234537	0.101377	-0.00691604	0.364796
Vitamin K	-0.917878	0.424681	-0.876705	0.56832	-0.00708902	0.47376	-0.609828	0.792945	0.406961	-0.107549	0.782801	0.929456	0.183281	0.697143	0.852936	0.758517	-0.356525	-0.609768	0.773234	-0.663025	0.882548	0.813886	0.498078	0.784045	-0.727855	-0.0770927	0.0678455	-0.475912	0.77857	-0.661824	0.439553	0.859991	-0.742354	0.0128926	-0.17404	-0.658846	0.658193	-0.938967	0.522829	-0.47357	0.491224	0.12622	-0.289798	-0.0383806	-0.620121	0.376558	0.0927942	-0.743533	0.652676
[truncated: 36 more columns]

## Sheet: Supplementing Table7
Supplementing Table 7: Difference analysis of 114 metabolic signatures in molecular subgroups
ID	logFC	AveExpr	t	P.Value	adj.P.Val	B
Transsulfuration	0.443877	-0.0674144	5.30019	8.17e-07	9.32e-05	5.54159
Thromboxane Biosynthesis	-0.689114	0.0151733	-5.0548	2.25e-06	0.000128212	4.57935
Primary Bile Acid Biosynthesis	-0.260514	-0.0300436	-4.71446	8.8e-06	0.000334407	3.28692
Steroid Biosynthesis	0.268739	-0.0582582	4.48102	2.18e-05	0.000620787	2.43146
Glycosaminoglycan Degradation	-0.319501	-0.0331491	-4.30725	4.21e-05	0.000958912	1.81238
Cholesterol Biosynthesis	0.305028	-0.0688117	4.16948	7.01e-05	0.00133207	1.33289
Hexosamine Biosynthesis	0.335447	-0.0379022	3.53626	0.000643684	0.0101843	-0.730027
Selenocompound Metabolism	0.210356	-0.075872	3.50466	0.000714689	0.0101843	-0.826501
Other Glycan Degradation	-0.227371	-0.03252	-3.15795	0.00216284	0.027396	-1.84076
Lysine Degradation	0.15021	-0.0682781	3.04427	0.0030582	0.0348635	-2.15512
Galactose Metabolism	-0.155106	-0.0324	-2.86162	0.00524078	0.0543136	-2.64054
Terpenoid Backbone Biosynthesis	0.188176	-0.0458824	2.80507	0.00616371	0.0585553	-2.7858
Folate One Carbon Metabolism	0.145108	-0.0729711	2.61492	0.0104635	0.0917568	-3.25627
Methionine Cycle	0.137039	-0.0679041	2.44315	0.0165118	0.128372	-3.65689
Starch and Suctose Metabolism	-0.113882	-0.0251064	-2.42673	0.0172286	0.128372	-3.69394
Vitamin K	-0.29011	-0.022842	-2.38692	0.0190832	0.128372	-3.78288
Glycosphingolipid Biosynthesis	-0.112786	-0.0432599	-2.37987	0.0194292	0.128372	-3.79848
Glycine Serine and Threonine Metabolism	0.127754	-0.0624805	2.36323	0.0202692	0.128372	-3.83519
Glycosaminoglycan Biosynthesis	-0.116305	-0.0498354	-2.25884	0.0263086	0.157851	-4.06019
Butanoate Metabolism	0.115453	-0.0364744	2.22559	0.0285395	0.162675	-4.12996
Valine Leucine and Isoleucine Biosynthesis	-0.217932	-0.0418042	-2.16103	0.0333484	0.174659	-4.2628
Remethylation	0.168949	-0.052506	2.15656	0.033706	0.174659	-4.27186
Glycogen Biosynthesis	0.142758	-0.0512815	2.06631	0.0416725	0.204139	-4.45128
Other Types of O-Glycan Biosynthesis	-0.105384	-0.0616213	-2.04322	0.0439548	0.204139	-4.49608
Glutathione Metabolism	-0.116902	-0.0402187	-2.03525	0.0447672	0.204139	-4.51144
Glycogen Degradation	0.115985	-0.0602392	1.99989	0.0485271	0.209704	-4.57889
Amino Sugar and Nucleotide Sugar Metabolism	-0.109461	-0.0556798	-1.98963	0.0496667	0.209704	-4.59825
Prostanoid Biosynthesis	-0.187534	-0.00226236	-1.94333	0.0551016	0.218384	-4.68455
Neomycin Kanamysin and Gentamicin Biosynthesis	-0.190838	-0.0401402	-1.92786	0.0570253	0.218384	-4.71296
Kynurenine Metabolism	0.127577	-0.0747649	1.92435	0.0574695	0.218384	-4.71937
Fatty Acid Elongation	0.115165	-0.0523529	1.89345	0.0615107	0.220881	-4.77542
Pyrimidine Biosynthesis	0.138211	-0.0609823	1.88981	0.0620018	0.220881	-4.78196
Nicotinate and Nicotinamide Metabolism	-0.105424	-0.0616293	-1.86229	0.0658247	0.225092	-4.83107
Beta-Alanine Metabolism	0.0903768	-0.0579253	1.84089	0.0689316	0.225092	-4.8688
Phenylalanine Metabolism	0.113001	-0.0267889	1.83971	0.0691073	0.225092	-4.87087
Ketone Biosynthesis and Metabolism	0.134974	-0.0545087	1.80325	0.0746955	0.236476	-4.93419
Phenylalanine Tyrosine and Tryptophan Biosynthesis	-0.161166	-0.0271563	-1.79041	0.0767509	0.236476	-4.95621
Ubiquinone and other Terpenoid-Quinone Biosynthesis	-0.114289	-0.0573519	-1.74788	0.0838956	0.246044	-5.02809
Propanoate Metabolism	0.117337	-0.0691139	1.74629	0.0841729	0.246044	-5.03075
Valine Leucine and Isoleucine Degradation	0.108776	-0.052109	1.72785	0.0874456	0.24922	-5.06139
Purine Biosynthesis	0.113621	-0.0758971	1.67304	0.0977928	0.271912	-5.15066
Nicotinamide Adenine Dinucleotide Biosynthesis	-0.113649	-0.0542672	-1.6217	0.108366	0.294136	-5.23183
Arginine and Proline Metabolism	0.07831	-0.0450566	1.56031	0.122195	0.323959	-5.32575
Drug Metabolism by other enzymes	-0.0665847	0.00972192	-1.53191	0.129052	0.329492	-5.36804
Riboflavin Metabolism	-0.131782	-0.0220465	-1.52783	0.130062	0.329492	-5.37407
Tryptophan Metabolism	0.0726387	-0.0565517	1.49932	0.13729	0.340241	-5.41567
Cyclooxygenase Arachidonic Acid Metabolism	-0.130067	-0.017523	-1.46232	0.147136	0.352963	-5.46855
Aldosterone Biosynthesis	0.0831954	-0.0135949	1.45693	0.148616	0.352963	-5.47616
Purine Metabolism	0.0592572	-0.0601784	1.422	0.158481	0.368712	-5.52475
Biosynthesis of Unsaturated Fatty Acids	0.0879195	-0.0581359	1.35126	0.179999	0.405228	-5.61972
Steroid Hormone Biosynthesis	-0.0555194	0.0163313	-1.34724	0.181286	0.405228	-5.62499
Pyruvate Metabolism	0.077116	-0.0527809	1.3048	0.195288	0.41697	-5.67957
Prostaglandin Biosynthesis	-0.10838	-0.0524822	-1.30046	0.196764	0.41697	-5.68506
Inositol Phosphate Metabolism	0.0667068	-0.0545198	1.29827	0.197512	0.41697	-5.68782
Folate biosynthesis	0.0806532	-0.0429245	1.22084	0.225335	0.4553	-5.78259
Steroid Hormone Metabolism	-0.0480967	0.0102389	-1.20543	0.231195	0.4553	-5.80078
Sulfur Metabolism	-0.095003	-0.0625467	-1.19251	0.236196	0.4553	-5.81586
Pyrimidine Metabolism	0.065496	-0.070625	1.1886	0.237726	0.4553	-5.8204
Caffiene Metabolism	-0.0955706	-0.0277002	-1.1841	0.23949	0.4553	-5.82559
Dopamine Biosynthesis	0.0909831	-0.019452	1.18374	0.239631	0.4553	-5.826
Alanine Aspartate and Glutamate Metabolism	0.0551216	-0.0515951	1.16099	0.248716	0.457634	-5.85199
D-Glutamine and D-Glutamate Metabolism	0.129705	-0.0471634	1.16056	0.248889	0.457634	-5.85247
Arachidonic Acid Metabolism	-0.0443993	-0.0169735	-1.12077	0.265366	0.474463	-5.89672
Pentose Phosphate	-0.0660704	-0.0592782	-1.11471	0.267943	0.474463	-5.90333
Taurine and Hypotaurine Metabolism	0.070297	-0.0500182	1.10267	0.273112	0.474463	-5.91636
Cysteine and Methionine Metabolism	0.0569744	-0.0567412	1.09902	0.274689	0.474463	-5.92027
Glyoxylate and Dicarboxylate Metabolism	0.0610492	-0.0563693	0.981679	0.328889	0.559603	-6.03958
Porphyrin and Chlorophyll Metabolism	-0.0474787	0.0169168	-0.964663	0.337298	0.565471	-6.05578
Retinoid Metabolism	-0.0495718	-0.00459502	-0.892574	0.374466	0.610283	-6.12137
Linoleic Acid Metabolism	0.0396056	-0.0272851	0.886923	0.377484	0.610283	-6.1263
Histidine Metabolism	0.0485556	-0.0478603	0.879464	0.381492	0.610283	-6.13276
Metabolism of Xenobiotics by Cytochrome P450	-0.0348278	0.00190914	-0.872159	0.385442	0.610283	-6.13903
Cardiolipin Metabolism	0.0684206	-0.0146242	0.840434	0.402892	0.629174	-6.16569
Retinol Metabolism	-0.027326	0.00679773	-0.760814	0.448757	0.688643	-6.2283
Oxidative Phosphorylation	-0.0595384	-0.0512775	-0.747107	0.456946	0.688643	-6.23846
Ether Lipid Metabolism	-0.0308015	-0.0416483	-0.743533	0.459096	0.688643	-6.24107
Fructose and Mannose Metabolism	-0.0448932	-0.0673667	-0.718762	0.474149	0.701987	-6.25888
Glycerolipid Metabolism	-0.0278958	-0.0417094	-0.701331	0.484906	0.708709	-6.27106
Nicotinamide Adenine Metabolism	0.0444874	-0.0547548	0.670555	0.504221	0.724568	-6.29183
N-Glycan Biosynthesis	0.0377663	-0.0548937	0.663872	0.508469	0.724568	-6.29622
Arginine Biosynthesis	0.0349108	-0.066003	0.629187	0.530821	0.742167	-6.3183
Shingolipid Metabolism	-0.0302977	-0.0499237	-0.624561	0.533839	0.742167	-6.32116
ADP-Ribosylation	-0.0397928	-0.0636749	-0.612061	0.542041	0.744489	-6.32877
Urea Cycle	0.0298072	-0.0638674	0.52381	0.601698	0.815289	-6.37818
Lipoic Acid Metabolism	-0.0568491	-0.0434801	-0.514892	0.607891	0.815289	-6.38274
Pantothenate and CoA Biosynthesis	-0.0241723	-0.0564818	-0.465257	0.642871	0.829856	-6.40674
Citric Acid Cycle	0.0373679	-0.043426	0.464206	0.643621	0.829856	-6.40722
Glycosphosphatidylinositol	-0.0271518	-0.0681449	-0.457495	0.648418	0.829856	-6.41028
Sirtuin Nicotinamide Metabolism	0.0341303	-0.0541691	0.452843	0.651752	0.829856	-6.41237
Testosterone Biosynthesis	-0.022583	-0.0312012	-0.439515	0.661342	0.829856	-6.41824
Biotin Metabolism	-0.0509736	-0.0334935	-0.42497	0.671873	0.829856	-6.42444
Homocysteine Biosynthesis	0.0272893	-0.0668869	0.421263	0.674568	0.829856	-6.42599
Epinephrine Biosynthesis	0.0287237	-0.0324233	0.417938	0.676988	0.829856	-6.42737
Drug Metabolism by Cytochrome P450	-0.0161172	0.0081221	-0.406525	0.685322	0.831135	-6.43201
Mucin Type O-Glycan Biosynthesis	0.0205149	-0.04164	0.389395	0.697904	0.837485	-6.43875
Glycerophospholipid Metabolism	-0.0150993	-0.0462423	-0.365538	0.715568	0.849736	-6.44764
Tyrosine Metabolism	-0.0144573	-0.0298053	-0.327015	0.744416	0.872849	-6.46082
alpha-Linoleic Acid Metabolism	0.0160469	-0.0384473	0.319161	0.750344	0.872849	-6.46333
Pentose and Glucuronate Interconversions	0.0119331	0.0256892	0.266243	0.790661	0.901256	-6.47864
Norepinephrine Biosynthesis	0.0178909	-0.0334051	0.254423	0.799749	0.901256	-6.48168
Retinoic Acid Metabolism	-0.0138415	-0.0184174	-0.251886	0.801703	0.901256	-6.48231
Fatty Acid Degradation	-0.0117824	-0.0450971	-0.230588	0.818158	0.901256	-6.48739
Cardiolipin Biosynthesis	-0.022577	-0.060172	-0.21738	0.828404	0.901256	-6.49032
Heme Biosynthesis	0.0174954	-0.0385225	0.211326	0.833111	0.901256	-6.4916
Estradiol Biosynthesis	-0.0113753	-0.04332	-0.210321	0.833893	0.901256	-6.49181
Glycolysis	-0.0110466	-0.0388539	-0.205032	0.83801	0.901256	-6.4929
Ascorbate and Aldrate Metabolism	-0.00814062	0.0439747	-0.183426	0.854877	0.910803	-6.49705
Polyamine Biosynthesis	0.0119449	-0.0584195	0.162239	0.871481	0.919897	-6.50067
Nitrogen Metabolism	0.00612159	-0.0242954	0.102696	0.918433	0.947496	-6.50847
Vitamin B6 Metabolism	-0.00863315	-0.0567748	-0.099101	0.921278	0.947496	-6.50883
Thiamine Metabolism	-0.00990797	-0.0497805	-0.0974799	0.922562	0.947496	-6.50899
Cortisol Biosynthesis	-0.00301446	-0.0357527	-0.0537384	0.957263	0.974357	-6.51226
Fatty Acid Biosynthesis	0.00168278	-0.0562145	0.0281344	0.977617	0.986269	-6.5133
Gluconeogenesis	-2.27e-05	-0.0383665	-0.000411973	0.999672	0.999672	-6.51369

## Sheet: Supplementing Table8
Supplementing Table 8: Signature MRGP and its coefficient
CYP2S1|SULT1A1	-0.700996
ABAT|PLA2G6	-0.905649
CYP2A6|UGT2B10	-2.08292
MMAB|PLCB4	-0.152367
CKMT2|DDO	0.686493
PYGM|SRR	-0.189408
PFKFB2|PLA2G6	0.542527
PGM3|PIP5K1C	1.25172
ADCY4|ALDH1A1	1.43006
IMPDH1|PAICS	1.36096
AOC3|DHRS3	0.557432
BHMT|GSTM5	-1.62524
CDA|FHIT	-0.3607
AFMID|ALAD	1.9951
ALDH4A1|CPOX	-0.780242
AOC3|PLCD1	0.650405
ARSA|ITPK1	1.77105
CTPS2|PLD2	-1.39117
CYP2S1|PDE4B	-1.0147
DHDH|GPT	-1.28249
GPD1L|NIT2	-0.609076
DDC|MIOX	-0.370612
ME3|PTGS1	0.890679
MTMR2|PFKM	-1.0609
KMO|PDE1B	0.910172
PDE3A|SULT1A1	-0.478584
PRPS1|UAP1	-0.0856401
ADCY6|PDHB	0.196241
ALDH1A2|CPT1C	-0.110221
LIPC|NAT1	0.562938
PTGIS|SGPP1	1.10839
NMNAT2|SULT2B1	-0.128133
CA12|NADK	2.73974
ACAT1|BPNT1	0.0901266
ACY3|LTC4S	1.69812
ALDH1A2|KMO	-0.49767
CHPT1|CPT2	0.998272
FAH|PCYT1A	0.355547
ALDH3B2|UGT2B7	0.56671

## Sheet: Supplementing Table9
Supplementing Table 9: Difference analysis of KEGG pathway in MRGP groups
ID	logFC	AveExpr	t	P.Value	adj.P.Val	B
KEGG_PEROXISOME	-0.205248	-0.0541812	-4.0349	0.000112072	0.0116619	1.07117
KEGG_VASOPRESSIN_REGULATED_WATER_REABSORPTION	-0.198315	-0.0414781	-4.0023	0.000126075	0.0116619	0.96871
KEGG_T_CELL_RECEPTOR_SIGNALING_PATHWAY	-0.19622	-0.0429939	-3.67232	0.000401426	0.0247546	-0.0357271
KEGG_PRIMARY_IMMUNODEFICIENCY	-0.258833	-0.0471555	-3.51745	0.000676313	0.0284852	-0.485642
KEGG_SNARE_INTERACTIONS_IN_VESICULAR_TRANSPORT	-0.197649	-0.0610182	-3.4783	0.000769869	0.0284852	-0.597104
KEGG_FC_EPSILON_RI_SIGNALING_PATHWAY	-0.148179	-0.0443368	-3.3065	0.00134414	0.0338523	-1.07503
KEGG_OTHER_GLYCAN_DEGRADATION	-0.266124	-0.025861	-3.27198	0.00150002	0.0338523	-1.16882
KEGG_ENDOCYTOSIS	-0.144943	-0.0611347	-3.2206	0.00176364	0.0338523	-1.307
KEGG_UBIQUITIN_MEDIATED_PROTEOLYSIS	-0.15754	-0.0675079	-3.21401	0.00180045	0.0338523	-1.32461
KEGG_B_CELL_RECEPTOR_SIGNALING_PATHWAY	-0.191208	-0.0564026	-3.20883	0.00182985	0.0338523	-1.33841
KEGG_NEUROTROPHIN_SIGNALING_PATHWAY	-0.154062	-0.0594005	-3.12682	0.00235961	0.0378368	-1.55479
KEGG_FC_GAMMA_R_MEDIATED_PHAGOCYTOSIS	-0.17309	-0.0589424	-3.114	0.00245428	0.0378368	-1.5882
KEGG_NICOTINATE_AND_NICOTINAMIDE_METABOLISM	-0.191009	-0.066606	-3.06975	0.00280896	0.0390079	-1.70273
KEGG_NATURAL_KILLER_CELL_MEDIATED_CYTOTOXICITY	-0.174633	-0.0314047	-3.04519	0.0030258	0.0390079	-1.76573
KEGG_LIMONENE_AND_PINENE_DEGRADATION	-0.206915	-0.0637118	-3.00528	0.00341147	0.0390079	-1.86723
KEGG_LEUKOCYTE_TRANSENDOTHELIAL_MIGRATION	-0.178051	-0.0414996	-2.99519	0.0035159	0.0390079	-1.89271
KEGG_ENDOMETRIAL_CANCER	-0.154619	-0.0497537	-2.98667	0.0036064	0.0390079	-1.91418
KEGG_CHRONIC_MYELOID_LEUKEMIA	-0.153898	-0.056187	-2.95678	0.00394127	0.0390079	-1.98913
KEGG_LYSOSOME	-0.208625	-0.0464823	-2.93217	0.00423824	0.0390079	-2.05037
KEGG_NOD_LIKE_RECEPTOR_SIGNALING_PATHWAY	-0.184016	-0.0444191	-2.91782	0.00442067	0.0390079	-2.08586
KEGG_CHEMOKINE_SIGNALING_PATHWAY	-0.158487	-0.0520321	-2.90277	0.00461999	0.0390079	-2.12297
KEGG_NON_SMALL_CELL_LUNG_CANCER	-0.145043	-0.0623335	-2.90138	0.00463878	0.0390079	-2.12639
KEGG_ACUTE_MYELOID_LEUKEMIA	-0.15257	-0.0607413	-2.87977	0.00494033	0.0397374	-2.17934
KEGG_AMYOTROPHIC_LATERAL_SCLEROSIS_ALS	-0.139235	-0.0351984	-2.86002	0.00523159	0.0403268	-2.22745
KEGG_RENAL_CELL_CARCINOMA	-0.139314	-0.0583848	-2.80408	0.00614444	0.0453844	-2.36228
KEGG_APOPTOSIS	-0.156658	-0.050668	-2.79097	0.00637835	0.0453844	-2.39354
KEGG_REGULATION_OF_ACTIN_CYTOSKELETON	-0.126933	-0.0456097	-2.72589	0.00766521	0.0499455	-2.54699
KEGG_PATHOGENIC_ESCHERICHIA_COLI_INFECTION	-0.156371	-0.0519116	-2.70748	0.00806994	0.0499455	-2.58985
KEGG_PRION_DISEASES	-0.143892	-0.0384079	-2.70568	0.00811036	0.0499455	-2.59401
KEGG_TOLL_LIKE_RECEPTOR_SIGNALING_PATHWAY	-0.159503	-0.0288461	-2.6953	0.00834823	0.0499455	-2.61806
KEGG_AMINO_SUGAR_AND_NUCLEOTIDE_SUGAR_METABOLISM	-0.158267	-0.0504214	-2.69418	0.00837415	0.0499455	-2.62064
KEGG_VEGF_SIGNALING_PATHWAY	-0.114638	-0.0454222	-2.67216	0.00890121	0.0499455	-2.67138
KEGG_BETA_ALANINE_METABOLISM	-0.148824	-0.0634398	-2.65998	0.00920529	0.0499455	-2.69927
KEGG_AMINOACYL_TRNA_BIOSYNTHESIS	-0.19611	-0.0674695	-2.65279	0.00938918	0.0499455	-2.71569
KEGG_VIRAL_MYOCARDITIS	-0.184435	-0.0442865	-2.64208	0.00966939	0.0499455	-2.74008
KEGG_CYTOSOLIC_DNA_SENSING_PATHWAY	-0.152505	-0.0164495	-2.64021	0.00971913	0.0499455	-2.74434
KEGG_COMPLEMENT_AND_COAGULATION_CASCADES	-0.153495	-0.0216387	-2.591	0.0111131	0.0553783	-2.85528
KEGG_GAP_JUNCTION	-0.112668	-0.0510742	-2.58238	0.011375	0.0553783	-2.87453
KEGG_PANTOTHENATE_AND_COA_BIOSYNTHESIS	-0.136595	-0.052136	-2.53723	0.01284	0.0609078	-2.97444
KEGG_GLYCOSAMINOGLYCAN_BIOSYNTHESIS_HEPARAN_SULFATE	-0.133725	-0.0437007	-2.52091	0.01341	0.0612385	-3.01019
KEGG_JAK_STAT_SIGNALING_PATHWAY	-0.124037	-0.00720361	-2.51639	0.0135718	0.0612385	-3.02005
KEGG_PROGESTERONE_MEDIATED_OOCYTE_MATURATION	-0.123021	-0.0580491	-2.49439	0.0143849	0.0628868	-3.06786
KEGG_SYSTEMIC_LUPUS_ERYTHEMATOSUS	-0.218517	-0.0276335	-2.48832	0.0146169	0.0628868	-3.08099
KEGG_RIG_I_LIKE_RECEPTOR_SIGNALING_PATHWAY	-0.133595	-0.0170651	-2.47542	0.0151208	0.0633294	-3.10879
KEGG_LEISHMANIA_INFECTION	-0.197005	-0.0550721	-2.45193	0.0160782	0.0633294	-3.15907
KEGG_PHOSPHATIDYLINOSITOL_SIGNALING_SYSTEM	-0.123799	-0.0545437	-2.45166	0.0160896	0.0633294	-3.15965
KEGG_ADHERENS_JUNCTION	-0.121321	-0.0462449	-2.4502	0.016151	0.0633294	-3.16277
KEGG_TIGHT_JUNCTION	-0.100376	-0.0402973	-2.43959	0.0166027	0.0633294	-3.18533
KEGG_BUTANOATE_METABOLISM	-0.139852	-0.0472274	-2.43494	0.0168044	0.0633294	-3.1952
KEGG_ALDOSTERONE_REGULATED_SODIUM_REABSORPTION	-0.112745	-0.0328312	-2.42785	0.0171161	0.0633294	-3.21022
KEGG_MAPK_SIGNALING_PATHWAY	-0.0963526	-0.0492339	-2.40594	0.0181116	0.0656988	-3.25635
KEGG_PORPHYRIN_AND_CHLOROPHYLL_METABOLISM	-0.12304	0.0173072	-2.39555	0.0186012	0.0658861	-3.2781
KEGG_MELANOMA	-0.1052	-0.0318309	-2.38984	0.0188755	0.0658861	-3.29002
KEGG_COLORECTAL_CANCER	-0.116499	-0.0617091	-2.3705	0.0198312	0.0679403	-3.33021
KEGG_VASCULAR_SMOOTH_MUSCLE_CONTRACTION	-0.101865	-0.0507753	-2.32076	0.0224889	0.0756444	-3.43226
KEGG_FATTY_ACID_METABOLISM	-0.13244	-0.0405844	-2.3124	0.0229651	0.0758668	-3.44922
KEGG_ANTIGEN_PROCESSING_AND_PRESENTATION	-0.168361	-0.0247666	-2.26385	0.0259108	0.0818014	-3.54665
KEGG_CITRATE_CYCLE_TCA_CYCLE	-0.181811	-0.0466815	-2.26005	0.0261549	0.0818014	-3.5542
KEGG_TYPE_II_DIABETES_MELLITUS	-0.10417	-0.0348176	-2.25821	0.0262738	0.0818014	-3.55786
KEGG_PRIMARY_BILE_ACID_BIOSYNTHESIS	-0.14143	-0.0298346	-2.2468	0.0270219	0.0818014	-3.58045
KEGG_PATHWAYS_IN_CANCER	-0.0951687	-0.045499	-2.24524	0.0271255	0.0818014	-3.58353
KEGG_BASAL_TRANSCRIPTION_FACTORS	-0.144289	-0.0619808	-2.24092	0.0274145	0.0818014	-3.59205
KEGG_LYSINE_DEGRADATION	-0.122946	-0.0679095	-2.20748	0.0297438	0.0873429	-3.65749
KEGG_GNRH_SIGNALING_PATHWAY	-0.0880274	-0.0492909	-2.19564	0.0306092	0.0884797	-3.68046
KEGG_GLYCOSAMINOGLYCAN_DEGRADATION	-0.165379	-0.0365472	-2.17018	0.0325445	0.0926268	-3.72947
KEGG_TRYPTOPHAN_METABOLISM	-0.1056	-0.0569583	-2.13	0.035815	0.100391	-3.80575
KEGG_PHENYLALANINE_METABOLISM	0.138414	-0.0457531	2.09822	0.0386001	0.105845	-3.86518
KEGG_HEMATOPOIETIC_CELL_LINEAGE	-0.143921	-0.0351723	-2.09486	0.0389052	0.105845	-3.87142
KEGG_RENIN_ANGIOTENSIN_SYSTEM	-0.144463	-0.030155	-2.07779	0.0404886	0.107446	-3.90298
KEGG_FOCAL_ADHESION	-0.112509	-0.0415663	-2.07602	0.0406552	0.107446	-3.90622
KEGG_NUCLEOTIDE_EXCISION_REPAIR	-0.13909	-0.0735331	-2.06613	0.0416011	0.108397	-3.92439
KEGG_GLIOMA	-0.095762	-0.0555179	-2.04935	0.0432486	0.110532	-3.95502
KEGG_DORSO_VENTRAL_AXIS_FORMATION	-0.134369	-0.0383876	-2.04569	0.0436152	0.110532	-3.96167
KEGG_ADIPOCYTOKINE_SIGNALING_PATHWAY	-0.0981728	-0.047214	-2.00742	0.0476113	0.118107	-4.03055
KEGG_PROTEASOME	-0.185395	-0.0418896	-2.00493	0.0478812	0.118107	-4.03498
KEGG_CELL_ADHESION_MOLECULES_CAMS	-0.133624	-0.0393571	-1.97957	0.0507121	0.119869	-4.07993
KEGG_GRAFT_VERSUS_HOST_DISEASE	-0.200458	-0.0306973	-1.9792	0.0507548	0.119869	-4.08059
KEGG_MTOR_SIGNALING_PATHWAY	-0.0923725	-0.0607233	-1.97057	0.0517509	0.119869	-4.09576
KEGG_ALLOGRAFT_REJECTION	-0.202104	-0.0283651	-1.96888	0.0519473	0.119869	-4.09872
KEGG_PPAR_SIGNALING_PATHWAY	-0.0848637	-0.0370586	-1.96714	0.0521516	0.119869	-4.10178
KEGG_VALINE_LEUCINE_AND_ISOLEUCINE_DEGRADATION	-0.134872	-0.0557566	-1.96431	0.052483	0.119869	-4.10672
KEGG_ASTHMA	-0.187786	-0.00859826	-1.92971	0.0566948	0.127411	-4.16678
KEGG_AXON_GUIDANCE	-0.0869879	-0.0513456	-1.926	0.0571626	0.127411	-4.17316
KEGG_PROPANOATE_METABOLISM	-0.125682	-0.0696695	-1.9057	0.0597819	0.130694	-4.20787
KEGG_CYTOKINE_CYTOKINE_RECEPTOR_INTERACTION	-0.111302	-0.0234369	-1.89621	0.0610404	0.130694	-4.22398
KEGG_GLYCOSYLPHOSPHATIDYLINOSITOL_GPI_ANCHOR_BIOSYNTHESIS	-0.114473	-0.0682163	-1.88764	0.0621972	0.130694	-4.23848
KEGG_EPITHELIAL_CELL_SIGNALING_IN_HELICOBACTER_PYLORI_INFECTION	-0.115572	-0.0528706	-1.88722	0.0622542	0.130694	-4.23918
KEGG_INSULIN_SIGNALING_PATHWAY	-0.0856132	-0.0578796	-1.88629	0.0623806	0.130694	-4.24075
KEGG_NITROGEN_METABOLISM	0.0904975	-0.035668	1.87909	0.0633686	0.130694	-4.25287
KEGG_ALANINE_ASPARTATE_AND_GLUTAMATE_METABOLISM	-0.0969466	-0.0554903	-1.87262	0.0642661	0.130694	-4.26371
KEGG_SMALL_CELL_LUNG_CANCER	-0.0962507	-0.0506186	-1.87036	0.0645824	0.130694	-4.26749
KEGG_CALCIUM_SIGNALING_PATHWAY	-0.0745956	-0.0330925	-1.86381	0.0655072	0.130694	-4.27843
KEGG_INTESTINAL_IMMUNE_NETWORK_FOR_IGA_PRODUCTION	-0.158017	-0.0380306	-1.8624	0.0657087	0.130694	-4.28079
KEGG_ERBB_SIGNALING_PATHWAY	-0.0870085	-0.0573622	-1.85751	0.0664069	0.130694	-4.28892
KEGG_GLYCOSPHINGOLIPID_BIOSYNTHESIS_GANGLIO_SERIES	-0.120129	-0.045064	-1.82293	0.0715307	0.139297	-4.3459
KEGG_PANCREATIC_CANCER	-0.0910369	-0.0589995	-1.81581	0.0726259	0.139956	-4.35751
KEGG_AUTOIMMUNE_THYROID_DISEASE	-0.151273	0.0103001	-1.80369	0.0745226	0.142131	-4.37718
KEGG_LONG_TERM_POTENTIATION	-0.079509	-0.0435957	-1.774	0.07934	0.149775	-4.42483
KEGG_SPLICEOSOME	-0.13697	-0.0630588	-1.74224	0.0847769	0.157517	-4.475
KEGG_RNA_POLYMERASE	-0.125709	-0.0754223	-1.74015	0.0851443	0.157517	-4.47826
KEGG_INOSITOL_PHOSPHATE_METABOLISM	-0.0958382	-0.0624295	-1.70847	0.0908886	0.166479	-4.5274
KEGG_HYPERTROPHIC_CARDIOMYOPATHY_HCM	-0.0861642	-0.0276217	-1.70081	0.0923238	0.16745	-4.53916
KEGG_SELENOAMINO_ACID_METABOLISM	-0.100847	-0.0605965	-1.6877	0.0948244	0.170316	-4.55917
KEGG_DRUG_METABOLISM_OTHER_ENZYMES	-0.0658912	0.00427665	-1.6004	0.112905	0.199553	-4.68867
KEGG_GLYCINE_SERINE_AND_THREONINE_METABOLISM	0.0918118	-0.0578268	1.59881	0.11326	0.199553	-4.69098
KEGG_GLYCEROPHOSPHOLIPID_METABOLISM	-0.0686776	-0.0457994	-1.59282	0.114599	0.200007	-4.69962
KEGG_DILATED_CARDIOMYOPATHY	-0.0744943	-0.0314964	-1.53402	0.128425	0.222043	-4.78281
KEGG_HOMOLOGOUS_RECOMBINATION	-0.112019	-0.0626035	-1.51852	0.132279	0.225331	-4.80424
KEGG_GLYCEROLIPID_METABOLISM	-0.0661182	-0.0458883	-1.51661	0.132762	0.225331	-4.80688
KEGG_TYPE_I_DIABETES_MELLITUS	-0.133658	-0.0241789	-1.48286	0.141497	0.237972	-4.85278
KEGG_LONG_TERM_DEPRESSION	-0.0580564	-0.0350238	-1.4622	0.147062	0.245103	-4.8804
KEGG_REGULATION_OF_AUTOPHAGY	-0.0642127	0.0146807	-1.4399	0.153259	0.251837	-4.9098
KEGG_STEROID_BIOSYNTHESIS	0.109324	-0.0640492	1.4379	0.153825	0.251837	-4.91242
KEGG_PURINE_METABOLISM	-0.0633	-0.0610661	-1.42219	0.158321	0.255795	-4.93284
KEGG_NOTCH_SIGNALING_PATHWAY	-0.0764955	-0.0667325	-1.41982	0.159008	0.255795	-4.9359
KEGG_ABC_TRANSPORTERS	-0.0691963	-0.0506011	-1.40746	0.16263	0.259367	-4.9518
KEGG_PYRUVATE_METABOLISM	-0.0869132	-0.047691	-1.39513	0.166304	0.262959	-4.96752
KEGG_BASE_EXCISION_REPAIR	-0.102454	-0.0634035	-1.38172	0.170374	0.26507	-4.98447
KEGG_THYROID_CANCER	-0.0844596	-0.0536498	-1.38129	0.170505	0.26507	-4.98501
KEGG_RNA_DEGRADATION	-0.0879155	-0.063942	-1.3533	0.179243	0.276333	-5.01986
KEGG_VIBRIO_CHOLERAE_INFECTION	-0.0835558	-0.0557059	-1.31168	0.192861	0.294871	-5.07044
KEGG_GLYCOSPHINGOLIPID_BIOSYNTHESIS_GLOBO_SERIES	-0.0919059	-0.0278775	-1.29694	0.197866	0.300043	-5.08799
KEGG_GLYCOSAMINOGLYCAN_BIOSYNTHESIS_CHONDROITIN_SULFATE	0.0755274	-0.0497774	1.26578	0.208758	0.313986	-5.12446
KEGG_MISMATCH_REPAIR	-0.108472	-0.0621438	-1.25133	0.213959	0.319212	-5.14108
KEGG_MELANOGENESIS	-0.054491	-0.0439163	-1.23303	0.220676	0.326601	-5.16186
KEGG_PROSTATE_CANCER	-0.0596811	-0.053532	-1.22607	0.223274	0.327822	-5.16969
KEGG_BIOSYNTHESIS_OF_UNSATURATED_FATTY_ACIDS	-0.0815922	-0.0617575	-1.20536	0.231125	0.336679	-5.19272
KEGG_HISTIDINE_METABOLISM	-0.0616807	-0.0532754	-1.19385	0.235578	0.337891	-5.20537
KEGG_MATURITY_ONSET_DIABETES_OF_THE_YOUNG	0.0621717	0.00739374	1.19376	0.23561	0.337891	-5.20546
KEGG_RIBOFLAVIN_METABOLISM	-0.0716361	-0.0525934	-1.15581	0.250725	0.353029	-5.24631
KEGG_WNT_SIGNALING_PATHWAY	-0.0503838	-0.0444538	-1.1552	0.250973	0.353029	-5.24695
KEGG_PYRIMIDINE_METABOLISM	-0.0692602	-0.0708685	-1.15295	0.251891	0.353029	-5.24933
KEGG_FOLATE_BIOSYNTHESIS	-0.0858096	-0.0234634	-1.13982	0.257293	0.357888	-5.26313
KEGG_NEUROACTIVE_LIGAND_RECEPTOR_INTERACTION	-0.0447164	-0.00570522	-1.11562	0.267464	0.367293	-5.28816
KEGG_OOCYTE_MEIOSIS	-0.0605771	-0.0560722	-1.11284	0.268649	0.367293	-5.291
KEGG_CIRCADIAN_RHYTHM_MAMMAL	-0.0923591	-0.0701399	-1.10966	0.27001	0.367293	-5.29424
KEGG_P53_SIGNALING_PATHWAY	-0.0528213	-0.0506865	-1.09709	0.275436	0.37194	-5.30697
KEGG_STARCH_AND_SUCROSE_METABOLISM	-0.0460369	0.0213709	-1.09058	0.278281	0.373057	-5.31351
KEGG_ARRHYTHMOGENIC_RIGHT_VENTRICULAR_CARDIOMYOPATHY_ARVC	-0.0542421	-0.0276499	-1.06793	0.288319	0.383734	-5.33595
KEGG_PENTOSE_PHOSPHATE_PATHWAY	-0.0675726	-0.05296	-1.03063	0.305392	0.403554	-5.37192
KEGG_HUNTINGTONS_DISEASE	-0.0647459	-0.0545184	-1.02167	0.30959	0.4062	-5.38038
KEGG_RIBOSOME	0.115393	-0.0502883	0.998527	0.320618	0.417707	-5.40188
KEGG_OLFACTORY_TRANSDUCTION	0.036546	0.108652	0.982475	0.328418	0.423709	-5.41651
KEGG_N_GLYCAN_BIOSYNTHESIS	-0.0609279	-0.0602504	-0.979645	0.329806	0.423709	-5.41907
KEGG_SPHINGOLIPID_METABOLISM	-0.0511859	-0.0512772	-0.927654	0.355992	0.454196	-5.46473
KEGG_TERPENOID_BACKBONE_BIOSYNTHESIS	-0.0710137	-0.0502581	-0.87645	0.383047	0.485367	-5.50732
KEGG_GLUTATHIONE_METABOLISM	-0.0521186	-0.0390803	-0.826821	0.410458	0.516563	-5.54633
KEGG_CYSTEINE_AND_METHIONINE_METABOLISM	-0.0398824	-0.0597265	-0.745533	0.457832	0.570518	-5.60538
KEGG_ETHER_LIPID_METABOLISM	-0.0328333	-0.043419	-0.741678	0.460154	0.570518	-5.60803
KEGG_METABOLISM_OF_XENOBIOTICS_BY_CYTOCHROME_P450	0.0336119	0.00329121	0.737657	0.462582	0.570518	-5.61078
KEGG_ALZHEIMERS_DISEASE	-0.0438255	-0.0503063	-0.711126	0.478788	0.583195	-5.62856
KEGG_CELL_CYCLE	-0.0478493	-0.0620337	-0.710514	0.479166	0.583195	-5.62897
KEGG_TGF_BETA_SIGNALING_PATHWAY	-0.030838	-0.0586823	-0.659573	0.51116	0.618069	-5.66127
KEGG_TAURINE_AND_HYPOTAURINE_METABOLISM	0.044876	-0.0508875	0.652296	0.515822	0.619656	-5.66569
KEGG_LINOLEIC_ACID_METABOLISM	0.0312608	-0.0308248	0.63905	0.524363	0.625853	-5.67361
KEGG_RETINOL_METABOLISM	-0.0256462	0.0191534	-0.633085	0.528234	0.626431	-5.67713
KEGG_ARGININE_AND_PROLINE_METABOLISM	-0.030986	-0.049531	-0.593587	0.554231	0.653075	-5.69958
KEGG_PENTOSE_AND_GLUCURONATE_INTERCONVERSIONS	0.0249183	0.0392277	0.497282	0.620166	0.726143	-5.7483
KEGG_FRUCTOSE_AND_MANNOSE_METABOLISM	-0.0310208	-0.0661709	-0.489656	0.625532	0.72782	-5.75179
KEGG_ASCORBATE_AND_ALDARATE_METABOLISM	-0.0215126	0.0445957	-0.455362	0.649912	0.751461	-5.76683
KEGG_GLYOXYLATE_AND_DICARBOXYLATE_METABOLISM	0.0312549	-0.0641559	0.427938	0.669687	0.769516	-5.77808
KEGG_GLYCOSAMINOGLYCAN_BIOSYNTHESIS_KERATAN_SULFATE	-0.0287353	-0.0610159	-0.42125	0.674546	0.770315	-5.78072
KEGG_GLYCOSPHINGOLIPID_BIOSYNTHESIS_LACTO_AND_NEOLACTO_SERIES	0.0204372	-0.0389286	0.409388	0.683197	0.775408	-5.78529
KEGG_HEDGEHOG_SIGNALING_PATHWAY	0.0169734	-0.0443995	0.349278	0.727671	0.816014	-5.80648
KEGG_BASAL_CELL_CARCINOMA	0.0194324	-0.0306667	0.349111	0.727796	0.816014	-5.80654
KEGG_ARACHIDONIC_ACID_METABOLISM	0.0138858	-0.0171743	0.319801	0.749838	0.831414	-5.81565
KEGG_STEROID_HORMONE_BIOSYNTHESIS	-0.0144284	0.0132906	-0.318457	0.750853	0.831414	-5.81605
KEGG_PROXIMAL_TUBULE_BICARBONATE_RECLAMATION	-0.018111	-0.0199148	-0.312959	0.755013	0.831414	-5.81766
KEGG_GALACTOSE_METABOLISM	-0.0187802	-0.0404592	-0.306155	0.760172	0.83214	-5.81962
KEGG_BLADDER_CANCER	-0.0146125	-0.0444156	-0.289786	0.772626	0.840798	-5.82415
KEGG_NON_HOMOLOGOUS_END_JOINING	0.0176224	-0.0656319	0.23458	0.815051	0.881781	-5.83761
KEGG_TYROSINE_METABOLISM	0.00964506	-0.0376256	0.222933	0.824077	0.886362	-5.84009
KEGG_CARDIAC_MUSCLE_CONTRACTION	0.0117065	-0.020297	0.202805	0.839731	0.897145	-5.84408
KEGG_PARKINSONS_DISEASE	-0.0154216	-0.0539686	-0.197586	0.843801	0.897145	-5.84505
KEGG_DNA_REPLICATION	-0.0168513	-0.0587246	-0.180069	0.857491	0.90649	-5.84813
KEGG_OXIDATIVE_PHOSPHORYLATION	-0.0130042	-0.0528838	-0.16059	0.872765	0.90793	-5.85121
KEGG_GLYCOLYSIS_GLUCONEOGENESIS	-0.00935718	-0.0381373	-0.160475	0.872855	0.90793	-5.85123
KEGG_ONE_CARBON_POOL_BY_FOLATE	-0.0113469	-0.073181	-0.159558	0.873575	0.90793	-5.85137
KEGG_O_GLYCAN_BIOSYNTHESIS	0.00813714	-0.0375377	0.144203	0.885652	0.915339	-5.85354
KEGG_PROTEIN_EXPORT	0.00961298	-0.0577214	0.119576	0.905077	0.930218	-5.85656
KEGG_ECM_RECEPTOR_INTERACTION	0.00525457	-0.0357509	0.0830181	0.934016	0.954657	-5.86001
KEGG_ALPHA_LINOLENIC_ACID_METABOLISM	-0.00391555	-0.0342824	-0.0677432	0.946136	0.961731	-5.86108
KEGG_TASTE_TRANSDUCTION	-0.00247821	-0.0132984	-0.0579085	0.953946	0.964372	-5.86165
KEGG_DRUG_METABOLISM_CYTOCHROME_P450	0.00193044	0.00588488	0.0478599	0.961931	0.966215	-5.86215
KEGG_SULFUR_METABOLISM	0.00285545	-0.0478284	0.0424704	0.966215	0.966215	-5.86237
